# Supplementary material for: 1-[(Cyclo­propyl­meth­oxy)meth­yl]-6-(3,4-dimeth­oxy­benzyl)-5-ethyl-1,2,3,4-tetra­hydro­pyrimidine-2,4-dione ethanol hemisolvate
Source: Acta Crystallogr Sect E Struct Rep Online. 2012 Jan 11;68(Pt 2):o349–50. doi: 10.1107/S1600536811055693 (PMC3275033; doi:10.1107/S1600536811055693)
Supplement: Supplementary file 1 [file e-68-0o349-sup1.cif]

##############################################################################
#                                                                            #
# This CIF contains the data in a paper accepted for publication in          #
# Acta Crystallographica Section E. It conforms to the requirements of       #
# Notes for Authors for Acta Crystallographica Section E, and has been       #
# peer reviewed under the auspices of the IUCr Commission on Journals.       #
#                                                                            #
# Full details of the Crystallographic Information File format               #
# are given in the paper "The Crystallographic Information File (CIF):       #
# a New Standard Archive File for Crystallography" by S. R. Hall, F. H.      #
# Allen and I. D. Brown [Acta Cryst. (1991), A47, 655-685].                  #
#                                                                            #
# The current version of the core CIF dictionary is obtainable from          #
# ftp://ftp.iucr.org/pub/cif_core.dic.                                       #
#                                                                            #
# Software is freely available for graphical display of the structure(s)     #
# in this CIF. For information consult the CIF software page                 #
# http://www.iucr.org/resources/cif/software.                                #
#                                                                            #
# This file may be used for bona fide research purposes within the           #
# scientific community so long as proper attribution is given to the journal # 
# article from which it was obtained.                                        #
#                                                                            #
##############################################################################
data_global
_audit_creation_method     SHELXL-97
_journal_date_recd_electronic     2011-12-19
_journal_date_accepted     2011-12-26
_journal_name_full     'Acta Crystallographica, Section E'
_journal_year     2012
_journal_volume     68
_journal_issue      2
_journal_page_first     o349
_journal_page_last     o350
_journal_paper_category     QO
_journal_paper_doi     10.1107/S1600536811055693
_journal_coeditor_code     XU5424
_publ_contact_author
;
     Dr. Seik Weng Ng
     Department of Chemistry
     University of Malaya
     50603 Kuala Lumpur
     Malaysia
;
_publ_contact_author_email     seikweng@um.edu.my
_publ_contact_author_fax     '03 7967 4193'
_publ_contact_author_phone     '03 7967 6778'
_publ_section_title
;\
1-[(Cyclopropylmethoxy)methyl]-6-(3,4-dimethoxybenzyl)-5-ethyl-1,2,3,4-\
tetrahydropyrimidine-2,4-dione ethanol hemisolvate
;
loop_
    _publ_author_name
    _publ_author_address
    'El-Brollosy, Nasser R.'
;
Department of Pharmaceutical Chemistry
College of Pharmacy
King Saud University
Riyadh 11451
Saudi Arabia
;
    'El-Emam, Ali A.'
;
Department of Pharmaceutical Chemistry
College of Pharmacy
King Saud University
Riyadh 11451
Saudi Arabia
;
    'Al-Deeb, Omar A.'
;
Department of Pharmaceutical Chemistry
College of Pharmacy
King Saud University
Riyadh 11451
Saudi Arabia
;
    'Ng, Seik Weng'
;
     Department of Chemistry
     University of Malaya
     50603 Kuala Lumpur
     Malaysia
     and
     Chemistry Department
     Faculty of Science
     King Abdulaziz University
     PO Box 80203 Jeddah
     Saudi Arabia
;
data_I
_audit_creation_method     SHELXL-97
_chemical_name_systematic
;
1-[(Cyclopropylmethoxy)methyl]-6-(3,4-dimethoxybenzyl)-5-ethyl-1,2,3,4-
tetrahydropyrimidine-2,4-dione ethanol hemisolvate
;
_chemical_name_common     ?
_chemical_formula_moiety     'C20 H26 N2 O5, 0.5(C2 H6 O)'
_chemical_formula_sum     'C21 H29 N2 O5.5'
_chemical_formula_iupac     'C20 H26 N2 O5, 0.5C2 H6 O'
_chemical_formula_weight     397.46
_chemical_melting_point     ?
_symmetry_cell_setting     monoclinic
_symmetry_space_group_name_H-M     'P 21/n'
_symmetry_space_group_name_Hall     '-P 2yn'
loop_
    _symmetry_equiv_pos_as_xyz
    'x, y, z'
    '-x+1/2, y+1/2, -z+1/2'
    '-x, -y, -z'
    'x-1/2, -y-1/2, z-1/2'
_cell_length_a     14.0251(5)
_cell_length_b     9.4285(3)
_cell_length_c     30.8606(12)
_cell_angle_alpha     90.00
_cell_angle_beta     91.580(3)
_cell_angle_gamma     90.00
_cell_volume     4079.3(3)
_cell_formula_units_Z     8
_cell_measurement_reflns_used     8025
_cell_measurement_theta_min     2.4189
_cell_measurement_theta_max     27.5019
_cell_measurement_temperature     100(2)
_exptl_crystal_description     prism
_exptl_crystal_colour     colorless
_exptl_crystal_size_max     0.30
_exptl_crystal_size_mid     0.20
_exptl_crystal_size_min     0.05
_exptl_crystal_density_diffrn     1.294
_exptl_crystal_density_meas     ?
_exptl_crystal_density_method     'not measured'
_exptl_crystal_F_000     1704
_exptl_absorpt_coefficient_mu     0.094
_exptl_absorpt_correction_type     multi-scan
_exptl_absorpt_process_details     '(CrysAlis PRO; Agilent, 2010)'
_exptl_absorpt_correction_T_min     0.9724
_exptl_absorpt_correction_T_max     0.9953
_diffrn_ambient_temperature     100(2)
_diffrn_radiation_type     MoK\a
_diffrn_radiation_wavelength     0.71073
_diffrn_radiation_source     'SuperNova (Mo) X-ray Source'
_diffrn_radiation_monochromator     Mirror
_diffrn_measurement_device_type
                  'Agilent SuperNova Dual diffractometer with an Atlas detector'
_diffrn_measurement_method     '\w scan'
_diffrn_detector_area_resol_mean     10.4041
_diffrn_reflns_number     41334
_diffrn_reflns_av_R_equivalents     0.0522
_diffrn_reflns_av_sigmaI/netI     0.0509
_diffrn_reflns_theta_min     2.42
_diffrn_reflns_theta_max     27.56
_diffrn_reflns_theta_full     27.56
_diffrn_measured_fraction_theta_max     1.000
_diffrn_measured_fraction_theta_full     1.000
_diffrn_reflns_limit_h_min     -18
_diffrn_reflns_limit_h_max     18
_diffrn_reflns_limit_k_min     -12
_diffrn_reflns_limit_k_max     12
_diffrn_reflns_limit_l_min     -39
_diffrn_reflns_limit_l_max     40
_diffrn_standards_number     0
_diffrn_standards_interval_count     0
_diffrn_standards_interval_time     0
_diffrn_standards_decay_%     0
_reflns_number_total     9419
_reflns_number_gt     6406
_reflns_threshold_expression     I>2\s(I)
_refine_ls_structure_factor_coef     Fsqd
_refine_ls_matrix_type     full
_refine_ls_R_factor_all     0.0892
_refine_ls_R_factor_gt     0.0563
_refine_ls_wR_factor_gt     0.1416
_refine_ls_wR_factor_ref     0.1656
_refine_ls_goodness_of_fit_ref     1.025
_refine_ls_restrained_S_all     1.024
_refine_ls_number_reflns     9419
_refine_ls_number_parameters     526
_refine_ls_number_restraints     3
_refine_ls_hydrogen_treatment     mixed
_refine_ls_weighting_scheme     calc
_refine_ls_weighting_details
         'calc w=1/[\s^2^(Fo^2^)+(0.0740P)^2^+1.8464P] where P=(Fo^2^+2Fc^2^)/3'
_atom_sites_solution_hydrogens     geom
_atom_sites_solution_primary     direct
_atom_sites_solution_secondary     difmap
_refine_ls_shift/su_max     0.001
_refine_ls_shift/su_mean     0.000
_refine_diff_density_max     0.611
_refine_diff_density_min     -0.313
_refine_ls_extinction_method     none
_refine_ls_extinction_coef     ?
loop_
    _atom_type_symbol
    _atom_type_description
    _atom_type_scat_dispersion_real
    _atom_type_scat_dispersion_imag
    _atom_type_scat_source
    'C' 'C' 0.0033 0.0016
                         'International Tables Vol C Tables 4.2.6.8 and 6.1.1.4'
    'H' 'H' 0.0000 0.0000
                         'International Tables Vol C Tables 4.2.6.8 and 6.1.1.4'
    'N' 'N' 0.0061 0.0033
                         'International Tables Vol C Tables 4.2.6.8 and 6.1.1.4'
    'O' 'O' 0.0106 0.0060
                         'International Tables Vol C Tables 4.2.6.8 and 6.1.1.4'
_computing_data_collection     'CrysAlis PRO (Agilent, 2010)'
_computing_cell_refinement     'CrysAlis PRO (Agilent, 2010)'
_computing_data_reduction     'CrysAlis PRO (Agilent, 2010)'
_computing_structure_solution     'SHELXS97 (Sheldrick, 2008)'
_computing_structure_refinement     'SHELXL97 (Sheldrick, 2008)'
_computing_molecular_graphics     'X-SEED (Barbour, 2001)'
_computing_publication_material     'publCIF (Westrip, 2010)'
loop_
    _atom_site_type_symbol
    _atom_site_label
    _atom_site_fract_x
    _atom_site_fract_y
    _atom_site_fract_z
    _atom_site_U_iso_or_equiv
    _atom_site_adp_type
    _atom_site_calc_flag
    _atom_site_refinement_flags
    _atom_site_occupancy
    _atom_site_symmetry_multiplicity
    _atom_site_disorder_assembly
    _atom_site_disorder_group
    O O1 0.98988(10) 0.46926(14) 0.55571(4) 0.0200(3) Uani d . 1 1 . .
    O O2 1.09507(10) 0.16211(15) 0.45487(4) 0.0235(3) Uani d . 1 1 . .
    O O3 1.30215(10) -0.02588(16) 0.74125(4) 0.0257(3) Uani d . 1 1 . .
    O O4 1.43731(10) 0.12427(16) 0.70964(4) 0.0254(3) Uani d . 1 1 . .
    O O5 0.93339(9) 0.20943(14) 0.63656(4) 0.0213(3) Uani d . 1 1 . .
    O O6 0.48783(9) 0.96225(13) 0.55457(4) 0.0191(3) Uani d . 1 1 . .
    O O7 0.59262(10) 0.66818(14) 0.45009(4) 0.0231(3) Uani d . 1 1 . .
    O O8 0.78053(10) 0.54250(16) 0.74248(4) 0.0240(3) Uani d . 1 1 . .
    O O9 0.91765(10) 0.68595(16) 0.71014(5) 0.0259(3) Uani d . 1 1 . .
    O O10 0.43936(9) 0.69818(14) 0.63514(4) 0.0200(3) Uani d . 1 1 . .
    O O11 0.47459(11) 0.57361(17) 0.72096(5) 0.0309(4) Uani d D 1 1 . .
    H H11 0.463(2) 0.608(3) 0.6959(5) 0.074(11) Uiso d D 1 1 . .
    N N1 1.04366(11) 0.31279(16) 0.50634(5) 0.0165(3) Uani d D 1 1 . .
    H H1 1.0329(17) 0.378(2) 0.4864(6) 0.038(7) Uiso d D 1 1 . .
    N N2 1.04156(11) 0.25128(16) 0.57939(5) 0.0154(3) Uani d . 1 1 . .
    N N3 0.54195(11) 0.81224(16) 0.50323(5) 0.0154(3) Uani d D 1 1 . .
    H H3 0.5312(17) 0.8795(19) 0.4838(6) 0.034(7) Uiso d D 1 1 . .
    N N4 0.54112(11) 0.74223(16) 0.57559(5) 0.0141(3) Uani d . 1 1 . .
    C C1 1.02324(12) 0.35184(19) 0.54753(6) 0.0154(4) Uani d . 1 1 . .
    C C2 1.08106(13) 0.1838(2) 0.49329(6) 0.0173(4) Uani d . 1 1 . .
    C C3 1.10081(12) 0.08265(19) 0.52809(6) 0.0163(4) Uani d . 1 1 . .
    C C4 1.08091(12) 0.11816(19) 0.56934(6) 0.0152(4) Uani d . 1 1 . .
    C C5 1.14720(13) -0.0542(2) 0.51478(7) 0.0195(4) Uani d . 1 1 . .
    H H5A 1.1235 -0.0805 0.4854 0.023 Uiso calc R 1 1 . .
    H H5B 1.1286 -0.1305 0.5349 0.023 Uiso calc R 1 1 . .
    C C6 1.25569(14) -0.0433(2) 0.51483(7) 0.0263(5) Uani d . 1 1 . .
    H H6A 1.2826 -0.1334 0.5051 0.039 Uiso calc R 1 1 . .
    H H6B 1.2798 -0.0223 0.5442 0.039 Uiso calc R 1 1 . .
    H H6C 1.2744 0.0328 0.4952 0.039 Uiso calc R 1 1 . .
    C C7 1.10005(13) 0.0217(2) 0.60769(6) 0.0168(4) Uani d . 1 1 . .
    H H7A 1.1054 -0.0771 0.5971 0.020 Uiso calc R 1 1 . .
    H H7B 1.0449 0.0260 0.6270 0.020 Uiso calc R 1 1 . .
    C C8 1.19039(13) 0.05911(19) 0.63389(6) 0.0158(4) Uani d . 1 1 . .
    C C9 1.20206(13) 0.0029(2) 0.67599(6) 0.0170(4) Uani d . 1 1 . .
    H H9 1.1522 -0.0518 0.6878 0.020 Uiso calc R 1 1 . .
    C C10 1.28463(13) 0.0257(2) 0.70032(6) 0.0172(4) Uani d . 1 1 . .
    C C11 1.35853(13) 0.1076(2) 0.68285(6) 0.0175(4) Uani d . 1 1 . .
    C C12 1.34717(13) 0.1648(2) 0.64198(6) 0.0178(4) Uani d . 1 1 . .
    H H12 1.3965 0.2210 0.6303 0.021 Uiso calc R 1 1 . .
    C C13 1.26320(13) 0.14051(19) 0.61763(6) 0.0171(4) Uani d . 1 1 . .
    H H13 1.2561 0.1805 0.5895 0.021 Uiso calc R 1 1 . .
    C C14 1.23215(15) -0.1186(2) 0.75862(7) 0.0255(5) Uani d . 1 1 . .
    H H14A 1.2532 -0.1499 0.7876 0.038 Uiso calc R 1 1 . .
    H H14B 1.2240 -0.2014 0.7397 0.038 Uiso calc R 1 1 . .
    H H14C 1.1713 -0.0682 0.7605 0.038 Uiso calc R 1 1 . .
    C C15 1.51657(15) 0.1951(3) 0.69177(7) 0.0372(6) Uani d . 1 1 . .
    H H15A 1.5682 0.2020 0.7137 0.056 Uiso calc R 1 1 . .
    H H15B 1.4974 0.2905 0.6825 0.056 Uiso calc R 1 1 . .
    H H15C 1.5389 0.1416 0.6668 0.056 Uiso calc R 1 1 . .
    C C16 1.01394(14) 0.2859(2) 0.62390(6) 0.0188(4) Uani d . 1 1 . .
    H H16A 1.0680 0.2646 0.6442 0.023 Uiso calc R 1 1 . .
    H H16B 1.0003 0.3887 0.6258 0.023 Uiso calc R 1 1 . .
    C C17 0.84671(14) 0.2553(2) 0.61450(7) 0.0217(4) Uani d . 1 1 . .
    H H17A 0.8526 0.2426 0.5828 0.026 Uiso calc R 1 1 . .
    H H17B 0.8358 0.3572 0.6203 0.026 Uiso calc R 1 1 . .
    C C18 0.76466(15) 0.1707(2) 0.62998(7) 0.0222(4) Uani d . 1 1 . .
    H H18 0.7453 0.1883 0.6605 0.027 Uiso calc R 1 1 . .
    C C19 0.75133(16) 0.0224(2) 0.61315(7) 0.0266(5) Uani d . 1 1 . .
    H H19A 0.7254 -0.0494 0.6331 0.032 Uiso calc R 1 1 . .
    H H19B 0.7987 -0.0143 0.5927 0.032 Uiso calc R 1 1 . .
    C C20 0.68546(15) 0.1388(2) 0.59745(7) 0.0263(5) Uani d . 1 1 . .
    H H20A 0.6193 0.1385 0.6078 0.032 Uiso calc R 1 1 . .
    H H20B 0.6925 0.1736 0.5674 0.032 Uiso calc R 1 1 . .
    C C21 0.52168(13) 0.84630(19) 0.54485(6) 0.0152(4) Uani d . 1 1 . .
    C C22 0.57962(13) 0.68532(19) 0.48875(6) 0.0158(4) Uani d . 1 1 . .
    C C23 0.60088(12) 0.58061(19) 0.52249(6) 0.0150(4) Uani d . 1 1 . .
    C C24 0.58203(12) 0.61172(19) 0.56415(6) 0.0141(4) Uani d . 1 1 . .
    C C25 0.64704(13) 0.44552(19) 0.50735(6) 0.0179(4) Uani d . 1 1 . .
    H H25A 0.6224 0.4227 0.4778 0.021 Uiso calc R 1 1 . .
    H H25B 0.6291 0.3668 0.5267 0.021 Uiso calc R 1 1 . .
    C C26 0.75574(14) 0.4565(2) 0.50682(7) 0.0260(5) Uani d . 1 1 . .
    H H26A 0.7823 0.3667 0.4967 0.039 Uiso calc R 1 1 . .
    H H26B 0.7806 0.4767 0.5362 0.039 Uiso calc R 1 1 . .
    H H26C 0.7739 0.5332 0.4873 0.039 Uiso calc R 1 1 . .
    C C27 0.60529(13) 0.51366(19) 0.60141(6) 0.0155(4) Uani d . 1 1 . .
    H H27A 0.6180 0.4177 0.5899 0.019 Uiso calc R 1 1 . .
    H H27B 0.5492 0.5071 0.6201 0.019 Uiso calc R 1 1 . .
    C C28 0.69145(13) 0.56243(19) 0.62879(6) 0.0152(4) Uani d . 1 1 . .
    C C29 0.69588(13) 0.52546(19) 0.67285(6) 0.0160(4) Uani d . 1 1 . .
    H H29 0.6460 0.4709 0.6848 0.019 Uiso calc R 1 1 . .
    C C30 0.77194(13) 0.5677(2) 0.69894(6) 0.0177(4) Uani d . 1 1 . .
    C C31 0.84680(13) 0.6468(2) 0.68105(6) 0.0179(4) Uani d . 1 1 . .
    C C32 0.84309(13) 0.6817(2) 0.63778(6) 0.0175(4) Uani d . 1 1 . .
    H H32 0.8937 0.7339 0.6256 0.021 Uiso calc R 1 1 . .
    C C33 0.76497(13) 0.64037(19) 0.61165(6) 0.0162(4) Uani d . 1 1 . .
    H H33 0.7623 0.6660 0.5819 0.019 Uiso calc R 1 1 . .
    C C34 0.71250(15) 0.4468(2) 0.75976(7) 0.0275(5) Uani d . 1 1 . .
    H H34A 0.7254 0.4345 0.7909 0.041 Uiso calc R 1 1 . .
    H H34B 0.7172 0.3548 0.7452 0.041 Uiso calc R 1 1 . .
    H H34C 0.6481 0.4852 0.7551 0.041 Uiso calc R 1 1 . .
    C C35 0.98999(16) 0.7776(3) 0.69457(8) 0.0404(6) Uani d . 1 1 . .
    H H35A 1.0358 0.7992 0.7182 0.061 Uiso calc R 1 1 . .
    H H35B 0.9608 0.8658 0.6839 0.061 Uiso calc R 1 1 . .
    H H35C 1.0230 0.7308 0.6709 0.061 Uiso calc R 1 1 . .
    C C36 0.51807(13) 0.7754(2) 0.62070(6) 0.0171(4) Uani d . 1 1 . .
    H H36A 0.5742 0.7541 0.6397 0.021 Uiso calc R 1 1 . .
    H H36B 0.5044 0.8780 0.6231 0.021 Uiso calc R 1 1 . .
    C C37 0.34872(13) 0.7456(2) 0.61695(7) 0.0207(4) Uani d . 1 1 . .
    H H37A 0.3474 0.7335 0.5851 0.025 Uiso calc R 1 1 . .
    H H37B 0.3392 0.8473 0.6235 0.025 Uiso calc R 1 1 . .
    C C38 0.27141(15) 0.6592(2) 0.63636(7) 0.0271(5) Uani d . 1 1 . .
    H H38 0.2615 0.6731 0.6680 0.033 Uiso calc R 1 1 . .
    C C39 0.25401(17) 0.5130(2) 0.61916(8) 0.0305(5) Uani d . 1 1 . .
    H H39A 0.2353 0.4388 0.6400 0.037 Uiso calc R 1 1 . .
    H H39B 0.2945 0.4794 0.5955 0.037 Uiso calc R 1 1 . .
    C C40 0.18343(15) 0.6284(2) 0.60890(8) 0.0301(5) Uani d . 1 1 . .
    H H40A 0.1214 0.6254 0.6235 0.036 Uiso calc R 1 1 . .
    H H40B 0.1807 0.6662 0.5789 0.036 Uiso calc R 1 1 . .
    C C41 0.47636(18) 0.6798(3) 0.75372(8) 0.0349(6) Uani d . 1 1 . .
    H H41A 0.4939 0.6350 0.7818 0.042 Uiso calc R 1 1 . .
    H H41B 0.4114 0.7196 0.7561 0.042 Uiso calc R 1 1 . .
    C C42 0.5443(2) 0.7984(3) 0.74559(9) 0.0462(7) Uani d . 1 1 . .
    H H42A 0.5424 0.8666 0.7695 0.069 Uiso calc R 1 1 . .
    H H42B 0.5261 0.8460 0.7184 0.069 Uiso calc R 1 1 . .
    H H42C 0.6091 0.7604 0.7435 0.069 Uiso calc R 1 1 . .
loop_
    _atom_site_aniso_label
    _atom_site_aniso_U_11
    _atom_site_aniso_U_22
    _atom_site_aniso_U_33
    _atom_site_aniso_U_12
    _atom_site_aniso_U_13
    _atom_site_aniso_U_23
    O1 0.0258(7) 0.0163(7) 0.0181(7) 0.0056(6) 0.0030(6) 0.0036(5)
    O2 0.0315(8) 0.0231(7) 0.0162(7) 0.0040(6) 0.0058(6) 0.0007(6)
    O3 0.0240(7) 0.0370(9) 0.0161(8) -0.0072(7) -0.0018(6) 0.0090(6)
    O4 0.0208(7) 0.0395(9) 0.0158(7) -0.0102(7) -0.0029(6) 0.0024(6)
    O5 0.0218(7) 0.0232(7) 0.0190(7) 0.0047(6) 0.0040(6) 0.0066(6)
    O6 0.0240(7) 0.0152(7) 0.0182(7) 0.0048(6) 0.0023(6) 0.0021(5)
    O7 0.0328(8) 0.0225(7) 0.0142(7) 0.0042(6) 0.0051(6) 0.0021(6)
    O8 0.0258(7) 0.0345(8) 0.0117(7) -0.0098(7) -0.0018(6) 0.0041(6)
    O9 0.0201(7) 0.0390(9) 0.0184(8) -0.0111(7) -0.0027(6) 0.0011(6)
    O10 0.0223(7) 0.0224(7) 0.0153(7) 0.0020(6) 0.0017(6) 0.0044(6)
    O11 0.0334(9) 0.0315(8) 0.0278(9) -0.0019(7) 0.0007(7) 0.0037(7)
    N1 0.0193(8) 0.0158(8) 0.0145(8) 0.0024(7) 0.0008(6) 0.0045(6)
    N2 0.0164(7) 0.0150(8) 0.0148(8) 0.0020(6) -0.0001(6) 0.0030(6)
    N3 0.0194(8) 0.0138(8) 0.0130(8) 0.0009(7) 0.0007(6) 0.0037(6)
    N4 0.0175(7) 0.0130(7) 0.0118(8) 0.0013(6) 0.0002(6) 0.0011(6)
    C1 0.0126(8) 0.0157(9) 0.0179(10) -0.0012(7) -0.0001(7) 0.0035(7)
    C2 0.0143(9) 0.0170(9) 0.0205(10) -0.0005(8) 0.0011(8) 0.0009(8)
    C3 0.0119(8) 0.0148(9) 0.0223(10) 0.0007(7) 0.0008(7) 0.0033(7)
    C4 0.0117(8) 0.0125(8) 0.0213(10) -0.0017(7) -0.0020(7) 0.0039(7)
    C5 0.0210(9) 0.0177(9) 0.0197(10) 0.0015(8) 0.0009(8) 0.0014(8)
    C6 0.0207(10) 0.0272(11) 0.0308(12) 0.0071(9) -0.0015(9) -0.0090(9)
    C7 0.0174(9) 0.0156(9) 0.0172(10) -0.0016(8) -0.0018(8) 0.0046(7)
    C8 0.0164(9) 0.0126(8) 0.0184(10) 0.0027(7) 0.0009(7) -0.0004(7)
    C9 0.0163(9) 0.0153(9) 0.0195(10) 0.0002(8) 0.0031(8) 0.0016(7)
    C10 0.0197(9) 0.0204(9) 0.0116(9) 0.0016(8) 0.0036(7) 0.0009(7)
    C11 0.0171(9) 0.0209(9) 0.0145(10) -0.0007(8) 0.0004(7) -0.0026(8)
    C12 0.0191(9) 0.0166(9) 0.0178(10) -0.0030(8) 0.0037(8) -0.0002(7)
    C13 0.0210(9) 0.0151(9) 0.0153(10) 0.0012(8) -0.0008(8) 0.0016(7)
    C14 0.0265(11) 0.0323(11) 0.0178(11) -0.0043(9) 0.0018(8) 0.0073(9)
    C15 0.0244(11) 0.0660(17) 0.0210(12) -0.0180(12) -0.0012(9) 0.0042(11)
    C16 0.0236(10) 0.0167(9) 0.0162(10) 0.0007(8) 0.0014(8) 0.0023(7)
    C17 0.0228(10) 0.0194(9) 0.0229(11) 0.0067(8) 0.0048(8) 0.0044(8)
    C18 0.0268(10) 0.0213(10) 0.0189(11) 0.0027(9) 0.0076(8) 0.0001(8)
    C19 0.0357(12) 0.0199(10) 0.0244(12) 0.0022(9) 0.0040(9) 0.0013(9)
    C20 0.0282(11) 0.0248(11) 0.0262(12) 0.0044(9) 0.0039(9) -0.0001(9)
    C21 0.0140(8) 0.0157(9) 0.0159(10) -0.0008(7) -0.0010(7) 0.0022(7)
    C22 0.0141(8) 0.0161(9) 0.0172(10) -0.0014(7) 0.0012(7) -0.0005(7)
    C23 0.0134(9) 0.0134(8) 0.0182(10) 0.0001(7) -0.0008(7) 0.0003(7)
    C24 0.0129(8) 0.0127(8) 0.0166(10) -0.0009(7) -0.0019(7) 0.0010(7)
    C25 0.0199(9) 0.0157(9) 0.0181(10) 0.0016(8) 0.0003(8) -0.0015(7)
    C26 0.0200(10) 0.0275(11) 0.0306(12) 0.0050(9) -0.0001(9) -0.0068(9)
    C27 0.0182(9) 0.0142(8) 0.0141(10) 0.0010(7) -0.0020(7) 0.0022(7)
    C28 0.0154(9) 0.0128(8) 0.0171(10) 0.0026(7) -0.0017(7) -0.0001(7)
    C29 0.0180(9) 0.0157(9) 0.0146(10) 0.0009(8) 0.0016(7) 0.0008(7)
    C30 0.0193(9) 0.0209(9) 0.0128(9) 0.0010(8) 0.0006(7) 0.0014(7)
    C31 0.0164(9) 0.0214(9) 0.0158(10) -0.0015(8) -0.0008(7) -0.0024(8)
    C32 0.0162(9) 0.0162(9) 0.0201(10) -0.0019(8) 0.0035(8) 0.0005(7)
    C33 0.0205(9) 0.0150(9) 0.0130(9) 0.0022(8) 0.0011(7) 0.0015(7)
    C34 0.0292(11) 0.0380(12) 0.0154(11) -0.0099(10) 0.0021(9) 0.0078(9)
    C35 0.0280(12) 0.0652(17) 0.0282(13) -0.0248(12) 0.0025(10) -0.0014(12)
    C36 0.0212(9) 0.0167(9) 0.0135(10) 0.0019(8) 0.0000(8) 0.0000(7)
    C37 0.0199(9) 0.0206(10) 0.0218(11) 0.0043(8) 0.0023(8) 0.0008(8)
    C38 0.0323(12) 0.0257(11) 0.0238(12) 0.0009(9) 0.0084(9) -0.0031(9)
    C39 0.0375(12) 0.0214(10) 0.0330(13) 0.0021(10) 0.0073(10) -0.0011(9)
    C40 0.0248(11) 0.0244(11) 0.0412(14) 0.0006(9) 0.0059(10) -0.0044(10)
    C41 0.0371(12) 0.0376(13) 0.0304(13) -0.0013(11) 0.0062(10) -0.0019(10)
    C42 0.0560(17) 0.0367(14) 0.0461(17) -0.0072(13) 0.0057(13) -0.0022(12)
_geom_special_details
;
All e.s.d.'s (except the e.s.d. in the dihedral angle between two l.s. planes)
are estimated using the full covariance matrix. The cell e.s.d.'s are taken
into account individually in the estimation of e.s.d.'s in distances, angles
and torsion angles; correlations between e.s.d.'s in cell parameters are only
used when they are defined by crystal symmetry. An approximate (isotropic)
treatment of cell e.s.d.'s is used for estimating e.s.d.'s involving l.s.
planes.
;
loop_
    _geom_bond_atom_site_label_1
    _geom_bond_atom_site_label_2
    _geom_bond_site_symmetry_2
    _geom_bond_distance
    _geom_bond_publ_flag
    O1 C1 . 1.231(2) ?
    O2 C2 . 1.224(2) ?
    O3 C10 . 1.369(2) ?
    O3 C14 . 1.430(2) ?
    O4 C11 . 1.371(2) ?
    O4 C15 . 1.421(3) ?
    O5 C16 . 1.404(2) ?
    O5 C17 . 1.443(2) ?
    O6 C21 . 1.232(2) ?
    O7 C22 . 1.223(2) ?
    O8 C30 . 1.366(2) ?
    O8 C34 . 1.427(2) ?
    O9 C31 . 1.371(2) ?
    O9 C35 . 1.426(3) ?
    O10 C36 . 1.405(2) ?
    O10 C37 . 1.446(2) ?
    O11 C41 . 1.422(3) ?
    O11 H11 . 0.853(10) ?
    N1 C1 . 1.361(2) ?
    N1 C2 . 1.389(2) ?
    N1 H1 . 0.879(10) ?
    N2 C1 . 1.385(2) ?
    N2 C4 . 1.409(2) ?
    N2 C16 . 1.474(2) ?
    N3 C21 . 1.361(2) ?
    N3 C22 . 1.387(2) ?
    N3 H3 . 0.884(10) ?
    N4 C21 . 1.387(2) ?
    N4 C24 . 1.407(2) ?
    N4 C36 . 1.472(2) ?
    C2 C3 . 1.457(3) ?
    C3 C4 . 1.353(3) ?
    C3 C5 . 1.507(3) ?
    C4 C7 . 1.511(2) ?
    C5 C6 . 1.525(3) ?
    C5 H5A . 0.9900 ?
    C5 H5B . 0.9900 ?
    C6 H6A . 0.9800 ?
    C6 H6B . 0.9800 ?
    C6 H6C . 0.9800 ?
    C7 C8 . 1.525(2) ?
    C7 H7A . 0.9900 ?
    C7 H7B . 0.9900 ?
    C8 C13 . 1.383(3) ?
    C8 C9 . 1.409(3) ?
    C9 C10 . 1.380(3) ?
    C9 H9 . 0.9500 ?
    C10 C11 . 1.411(3) ?
    C11 C12 . 1.377(3) ?
    C12 C13 . 1.398(3) ?
    C12 H12 . 0.9500 ?
    C13 H13 . 0.9500 ?
    C14 H14A . 0.9800 ?
    C14 H14B . 0.9800 ?
    C14 H14C . 0.9800 ?
    C15 H15A . 0.9800 ?
    C15 H15B . 0.9800 ?
    C15 H15C . 0.9800 ?
    C16 H16A . 0.9900 ?
    C16 H16B . 0.9900 ?
    C17 C18 . 1.490(3) ?
    C17 H17A . 0.9900 ?
    C17 H17B . 0.9900 ?
    C18 C19 . 1.502(3) ?
    C18 C20 . 1.507(3) ?
    C18 H18 . 1.0000 ?
    C19 C20 . 1.506(3) ?
    C19 H19A . 0.9900 ?
    C19 H19B . 0.9900 ?
    C20 H20A . 0.9900 ?
    C20 H20B . 0.9900 ?
    C22 C23 . 1.460(3) ?
    C23 C24 . 1.352(3) ?
    C23 C25 . 1.509(3) ?
    C24 C27 . 1.504(2) ?
    C25 C26 . 1.529(3) ?
    C25 H25A . 0.9900 ?
    C25 H25B . 0.9900 ?
    C26 H26A . 0.9800 ?
    C26 H26B . 0.9800 ?
    C26 H26C . 0.9800 ?
    C27 C28 . 1.526(2) ?
    C27 H27A . 0.9900 ?
    C27 H27B . 0.9900 ?
    C28 C33 . 1.383(3) ?
    C28 C29 . 1.403(3) ?
    C29 C30 . 1.377(3) ?
    C29 H29 . 0.9500 ?
    C30 C31 . 1.413(3) ?
    C31 C32 . 1.375(3) ?
    C32 C33 . 1.398(3) ?
    C32 H32 . 0.9500 ?
    C33 H33 . 0.9500 ?
    C34 H34A . 0.9800 ?
    C34 H34B . 0.9800 ?
    C34 H34C . 0.9800 ?
    C35 H35A . 0.9800 ?
    C35 H35B . 0.9800 ?
    C35 H35C . 0.9800 ?
    C36 H36A . 0.9900 ?
    C36 H36B . 0.9900 ?
    C37 C38 . 1.494(3) ?
    C37 H37A . 0.9900 ?
    C37 H37B . 0.9900 ?
    C38 C39 . 1.495(3) ?
    C38 C40 . 1.506(3) ?
    C38 H38 . 1.0000 ?
    C39 C40 . 1.499(3) ?
    C39 H39A . 0.9900 ?
    C39 H39B . 0.9900 ?
    C40 H40A . 0.9900 ?
    C40 H40B . 0.9900 ?
    C41 C42 . 1.495(4) ?
    C41 H41A . 0.9900 ?
    C41 H41B . 0.9900 ?
    C42 H42A . 0.9800 ?
    C42 H42B . 0.9800 ?
    C42 H42C . 0.9800 ?
loop_
    _geom_angle_atom_site_label_1
    _geom_angle_atom_site_label_2
    _geom_angle_atom_site_label_3
    _geom_angle_site_symmetry_1
    _geom_angle_site_symmetry_3
    _geom_angle
    _geom_angle_publ_flag
    C10 O3 C14 . . 117.09(15) ?
    C11 O4 C15 . . 116.48(16) ?
    C16 O5 C17 . . 112.87(14) ?
    C30 O8 C34 . . 115.82(15) ?
    C31 O9 C35 . . 116.85(16) ?
    C36 O10 C37 . . 114.01(14) ?
    C41 O11 H11 . . 112(2) ?
    C1 N1 C2 . . 126.77(16) ?
    C1 N1 H1 . . 115.4(17) ?
    C2 N1 H1 . . 117.8(17) ?
    C1 N2 C4 . . 121.31(16) ?
    C1 N2 C16 . . 117.50(15) ?
    C4 N2 C16 . . 121.12(15) ?
    C21 N3 C22 . . 126.78(16) ?
    C21 N3 H3 . . 115.9(16) ?
    C22 N3 H3 . . 117.3(16) ?
    C21 N4 C24 . . 121.41(16) ?
    C21 N4 C36 . . 116.93(15) ?
    C24 N4 C36 . . 121.66(15) ?
    O1 C1 N1 . . 121.72(17) ?
    O1 C1 N2 . . 122.30(18) ?
    N1 C1 N2 . . 115.98(16) ?
    O2 C2 N1 . . 119.93(17) ?
    O2 C2 C3 . . 124.93(18) ?
    N1 C2 C3 . . 115.15(17) ?
    C4 C3 C2 . . 119.46(17) ?
    C4 C3 C5 . . 124.76(17) ?
    C2 C3 C5 . . 115.73(17) ?
    C3 C4 N2 . . 121.32(17) ?
    C3 C4 C7 . . 123.46(17) ?
    N2 C4 C7 . . 115.21(16) ?
    C3 C5 C6 . . 112.34(16) ?
    C3 C5 H5A . . 109.1 ?
    C6 C5 H5A . . 109.1 ?
    C3 C5 H5B . . 109.1 ?
    C6 C5 H5B . . 109.1 ?
    H5A C5 H5B . . 107.9 ?
    C5 C6 H6A . . 109.5 ?
    C5 C6 H6B . . 109.5 ?
    H6A C6 H6B . . 109.5 ?
    C5 C6 H6C . . 109.5 ?
    H6A C6 H6C . . 109.5 ?
    H6B C6 H6C . . 109.5 ?
    C4 C7 C8 . . 113.77(15) ?
    C4 C7 H7A . . 108.8 ?
    C8 C7 H7A . . 108.8 ?
    C4 C7 H7B . . 108.8 ?
    C8 C7 H7B . . 108.8 ?
    H7A C7 H7B . . 107.7 ?
    C13 C8 C9 . . 118.39(17) ?
    C13 C8 C7 . . 123.16(17) ?
    C9 C8 C7 . . 118.39(16) ?
    C10 C9 C8 . . 121.17(18) ?
    C10 C9 H9 . . 119.4 ?
    C8 C9 H9 . . 119.4 ?
    O3 C10 C9 . . 124.96(17) ?
    O3 C10 C11 . . 115.58(16) ?
    C9 C10 C11 . . 119.46(17) ?
    O4 C11 C12 . . 125.36(17) ?
    O4 C11 C10 . . 114.87(17) ?
    C12 C11 C10 . . 119.77(17) ?
    C11 C12 C13 . . 120.17(18) ?
    C11 C12 H12 . . 119.9 ?
    C13 C12 H12 . . 119.9 ?
    C8 C13 C12 . . 121.02(18) ?
    C8 C13 H13 . . 119.5 ?
    C12 C13 H13 . . 119.5 ?
    O3 C14 H14A . . 109.5 ?
    O3 C14 H14B . . 109.5 ?
    H14A C14 H14B . . 109.5 ?
    O3 C14 H14C . . 109.5 ?
    H14A C14 H14C . . 109.5 ?
    H14B C14 H14C . . 109.5 ?
    O4 C15 H15A . . 109.5 ?
    O4 C15 H15B . . 109.5 ?
    H15A C15 H15B . . 109.5 ?
    O4 C15 H15C . . 109.5 ?
    H15A C15 H15C . . 109.5 ?
    H15B C15 H15C . . 109.5 ?
    O5 C16 N2 . . 112.32(15) ?
    O5 C16 H16A . . 109.1 ?
    N2 C16 H16A . . 109.1 ?
    O5 C16 H16B . . 109.1 ?
    N2 C16 H16B . . 109.1 ?
    H16A C16 H16B . . 107.9 ?
    O5 C17 C18 . . 109.67(16) ?
    O5 C17 H17A . . 109.7 ?
    C18 C17 H17A . . 109.7 ?
    O5 C17 H17B . . 109.7 ?
    C18 C17 H17B . . 109.7 ?
    H17A C17 H17B . . 108.2 ?
    C17 C18 C19 . . 118.52(18) ?
    C17 C18 C20 . . 117.06(18) ?
    C19 C18 C20 . . 60.09(14) ?
    C17 C18 H18 . . 116.4 ?
    C19 C18 H18 . . 116.4 ?
    C20 C18 H18 . . 116.4 ?
    C18 C19 C20 . . 60.12(13) ?
    C18 C19 H19A . . 117.8 ?
    C20 C19 H19A . . 117.8 ?
    C18 C19 H19B . . 117.8 ?
    C20 C19 H19B . . 117.8 ?
    H19A C19 H19B . . 114.9 ?
    C19 C20 C18 . . 59.79(13) ?
    C19 C20 H20A . . 117.8 ?
    C18 C20 H20A . . 117.8 ?
    C19 C20 H20B . . 117.8 ?
    C18 C20 H20B . . 117.8 ?
    H20A C20 H20B . . 114.9 ?
    O6 C21 N3 . . 122.06(17) ?
    O6 C21 N4 . . 122.08(17) ?
    N3 C21 N4 . . 115.86(16) ?
    O7 C22 N3 . . 119.79(17) ?
    O7 C22 C23 . . 125.01(17) ?
    N3 C22 C23 . . 115.20(17) ?
    C24 C23 C22 . . 119.35(17) ?
    C24 C23 C25 . . 125.07(17) ?
    C22 C23 C25 . . 115.53(17) ?
    C23 C24 N4 . . 121.35(16) ?
    C23 C24 C27 . . 123.35(17) ?
    N4 C24 C27 . . 115.28(16) ?
    C23 C25 C26 . . 112.49(16) ?
    C23 C25 H25A . . 109.1 ?
    C26 C25 H25A . . 109.1 ?
    C23 C25 H25B . . 109.1 ?
    C26 C25 H25B . . 109.1 ?
    H25A C25 H25B . . 107.8 ?
    C25 C26 H26A . . 109.5 ?
    C25 C26 H26B . . 109.5 ?
    H26A C26 H26B . . 109.5 ?
    C25 C26 H26C . . 109.5 ?
    H26A C26 H26C . . 109.5 ?
    H26B C26 H26C . . 109.5 ?
    C24 C27 C28 . . 112.94(15) ?
    C24 C27 H27A . . 109.0 ?
    C28 C27 H27A . . 109.0 ?
    C24 C27 H27B . . 109.0 ?
    C28 C27 H27B . . 109.0 ?
    H27A C27 H27B . . 107.8 ?
    C33 C28 C29 . . 119.28(17) ?
    C33 C28 C27 . . 122.37(17) ?
    C29 C28 C27 . . 118.35(17) ?
    C30 C29 C28 . . 120.49(18) ?
    C30 C29 H29 . . 119.8 ?
    C28 C29 H29 . . 119.8 ?
    O8 C30 C29 . . 124.77(18) ?
    O8 C30 C31 . . 115.46(16) ?
    C29 C30 C31 . . 119.74(17) ?
    O9 C31 C32 . . 125.38(18) ?
    O9 C31 C30 . . 114.77(17) ?
    C32 C31 C30 . . 119.82(17) ?
    C31 C32 C33 . . 120.12(18) ?
    C31 C32 H32 . . 119.9 ?
    C33 C32 H32 . . 119.9 ?
    C28 C33 C32 . . 120.53(18) ?
    C28 C33 H33 . . 119.7 ?
    C32 C33 H33 . . 119.7 ?
    O8 C34 H34A . . 109.5 ?
    O8 C34 H34B . . 109.5 ?
    H34A C34 H34B . . 109.5 ?
    O8 C34 H34C . . 109.5 ?
    H34A C34 H34C . . 109.5 ?
    H34B C34 H34C . . 109.5 ?
    O9 C35 H35A . . 109.5 ?
    O9 C35 H35B . . 109.5 ?
    H35A C35 H35B . . 109.5 ?
    O9 C35 H35C . . 109.5 ?
    H35A C35 H35C . . 109.5 ?
    H35B C35 H35C . . 109.5 ?
    O10 C36 N4 . . 112.66(15) ?
    O10 C36 H36A . . 109.1 ?
    N4 C36 H36A . . 109.1 ?
    O10 C36 H36B . . 109.1 ?
    N4 C36 H36B . . 109.1 ?
    H36A C36 H36B . . 107.8 ?
    O10 C37 C38 . . 108.41(16) ?
    O10 C37 H37A . . 110.0 ?
    C38 C37 H37A . . 110.0 ?
    O10 C37 H37B . . 110.0 ?
    C38 C37 H37B . . 110.0 ?
    H37A C37 H37B . . 108.4 ?
    C39 C38 C37 . . 118.25(19) ?
    C39 C38 C40 . . 59.95(14) ?
    C37 C38 C40 . . 118.15(19) ?
    C39 C38 H38 . . 116.2 ?
    C37 C38 H38 . . 116.2 ?
    C40 C38 H38 . . 116.2 ?
    C38 C39 C40 . . 60.39(14) ?
    C38 C39 H39A . . 117.7 ?
    C40 C39 H39A . . 117.7 ?
    C38 C39 H39B . . 117.7 ?
    C40 C39 H39B . . 117.7 ?
    H39A C39 H39B . . 114.9 ?
    C39 C40 C38 . . 59.66(14) ?
    C39 C40 H40A . . 117.8 ?
    C38 C40 H40A . . 117.8 ?
    C39 C40 H40B . . 117.8 ?
    C38 C40 H40B . . 117.8 ?
    H40A C40 H40B . . 114.9 ?
    O11 C41 C42 . . 113.9(2) ?
    O11 C41 H41A . . 108.8 ?
    C42 C41 H41A . . 108.8 ?
    O11 C41 H41B . . 108.8 ?
    C42 C41 H41B . . 108.8 ?
    H41A C41 H41B . . 107.7 ?
    C41 C42 H42A . . 109.5 ?
    C41 C42 H42B . . 109.5 ?
    H42A C42 H42B . . 109.5 ?
    C41 C42 H42C . . 109.5 ?
    H42A C42 H42C . . 109.5 ?
    H42B C42 H42C . . 109.5 ?
loop_
    _geom_torsion_atom_site_label_1
    _geom_torsion_atom_site_label_2
    _geom_torsion_atom_site_label_3
    _geom_torsion_atom_site_label_4
    _geom_torsion_site_symmetry_1
    _geom_torsion_site_symmetry_2
    _geom_torsion_site_symmetry_3
    _geom_torsion_site_symmetry_4
    _geom_torsion
    _geom_torsion_publ_flag
    C2 N1 C1 O1 . . . . -179.83(17) ?
    C2 N1 C1 N2 . . . . -0.3(3) ?
    C4 N2 C1 O1 . . . . -179.19(16) ?
    C16 N2 C1 O1 . . . . 3.8(3) ?
    C4 N2 C1 N1 . . . . 1.3(2) ?
    C16 N2 C1 N1 . . . . -175.71(15) ?
    C1 N1 C2 O2 . . . . 179.22(17) ?
    C1 N1 C2 C3 . . . . -0.8(3) ?
    O2 C2 C3 C4 . . . . -179.02(18) ?
    N1 C2 C3 C4 . . . . 1.0(2) ?
    O2 C2 C3 C5 . . . . 3.7(3) ?
    N1 C2 C3 C5 . . . . -176.27(15) ?
    C2 C3 C4 N2 . . . . -0.1(3) ?
    C5 C3 C4 N2 . . . . 176.91(16) ?
    C2 C3 C4 C7 . . . . -179.10(16) ?
    C5 C3 C4 C7 . . . . -2.1(3) ?
    C1 N2 C4 C3 . . . . -1.1(3) ?
    C16 N2 C4 C3 . . . . 175.80(16) ?
    C1 N2 C4 C7 . . . . 177.94(15) ?
    C16 N2 C4 C7 . . . . -5.1(2) ?
    C4 C3 C5 C6 . . . . -89.8(2) ?
    C2 C3 C5 C6 . . . . 87.3(2) ?
    C3 C4 C7 C8 . . . . 100.9(2) ?
    N2 C4 C7 C8 . . . . -78.2(2) ?
    C4 C7 C8 C13 . . . . -19.6(3) ?
    C4 C7 C8 C9 . . . . 163.29(17) ?
    C13 C8 C9 C10 . . . . -1.2(3) ?
    C7 C8 C9 C10 . . . . 176.06(17) ?
    C14 O3 C10 C9 . . . . 4.7(3) ?
    C14 O3 C10 C11 . . . . -175.13(17) ?
    C8 C9 C10 O3 . . . . -179.42(18) ?
    C8 C9 C10 C11 . . . . 0.4(3) ?
    C15 O4 C11 C12 . . . . -6.3(3) ?
    C15 O4 C11 C10 . . . . 174.49(19) ?
    O3 C10 C11 O4 . . . . -0.3(3) ?
    C9 C10 C11 O4 . . . . 179.84(17) ?
    O3 C10 C11 C12 . . . . -179.57(17) ?
    C9 C10 C11 C12 . . . . 0.6(3) ?
    O4 C11 C12 C13 . . . . -179.94(18) ?
    C10 C11 C12 C13 . . . . -0.8(3) ?
    C9 C8 C13 C12 . . . . 1.0(3) ?
    C7 C8 C13 C12 . . . . -176.10(17) ?
    C11 C12 C13 C8 . . . . -0.1(3) ?
    C17 O5 C16 N2 . . . . -70.73(19) ?
    C1 N2 C16 O5 . . . . 106.91(18) ?
    C4 N2 C16 O5 . . . . -70.1(2) ?
    C16 O5 C17 C18 . . . . -179.34(16) ?
    O5 C17 C18 C19 . . . . -77.3(2) ?
    O5 C17 C18 C20 . . . . -146.26(17) ?
    C17 C18 C19 C20 . . . . -106.5(2) ?
    C17 C18 C20 C19 . . . . 109.0(2) ?
    C22 N3 C21 O6 . . . . -179.73(17) ?
    C22 N3 C21 N4 . . . . 0.0(3) ?
    C24 N4 C21 O6 . . . . -178.35(16) ?
    C36 N4 C21 O6 . . . . 0.9(3) ?
    C24 N4 C21 N3 . . . . 1.9(2) ?
    C36 N4 C21 N3 . . . . -178.83(15) ?
    C21 N3 C22 O7 . . . . 178.62(17) ?
    C21 N3 C22 C23 . . . . -1.4(3) ?
    O7 C22 C23 C24 . . . . -179.12(18) ?
    N3 C22 C23 C24 . . . . 0.9(2) ?
    O7 C22 C23 C25 . . . . 3.3(3) ?
    N3 C22 C23 C25 . . . . -176.67(15) ?
    C22 C23 C24 N4 . . . . 0.9(3) ?
    C25 C23 C24 N4 . . . . 178.20(16) ?
    C22 C23 C24 C27 . . . . -177.24(16) ?
    C25 C23 C24 C27 . . . . 0.1(3) ?
    C21 N4 C24 C23 . . . . -2.4(3) ?
    C36 N4 C24 C23 . . . . 178.37(16) ?
    C21 N4 C24 C27 . . . . 175.87(15) ?
    C36 N4 C24 C27 . . . . -3.4(2) ?
    C24 C23 C25 C26 . . . . -89.8(2) ?
    C22 C23 C25 C26 . . . . 87.6(2) ?
    C23 C24 C27 C28 . . . . 105.5(2) ?
    N4 C24 C27 C28 . . . . -72.8(2) ?
    C24 C27 C28 C33 . . . . -29.1(2) ?
    C24 C27 C28 C29 . . . . 151.34(17) ?
    C33 C28 C29 C30 . . . . 0.8(3) ?
    C27 C28 C29 C30 . . . . -179.64(17) ?
    C34 O8 C30 C29 . . . . 10.2(3) ?
    C34 O8 C30 C31 . . . . -171.77(17) ?
    C28 C29 C30 O8 . . . . 176.90(17) ?
    C28 C29 C30 C31 . . . . -1.0(3) ?
    C35 O9 C31 C32 . . . . 4.1(3) ?
    C35 O9 C31 C30 . . . . -174.06(19) ?
    O8 C30 C31 O9 . . . . 0.4(3) ?
    C29 C30 C31 O9 . . . . 178.56(17) ?
    O8 C30 C31 C32 . . . . -177.86(17) ?
    C29 C30 C31 C32 . . . . 0.3(3) ?
    O9 C31 C32 C33 . . . . -177.37(18) ?
    C30 C31 C32 C33 . . . . 0.7(3) ?
    C29 C28 C33 C32 . . . . 0.2(3) ?
    C27 C28 C33 C32 . . . . -179.34(17) ?
    C31 C32 C33 C28 . . . . -1.0(3) ?
    C37 O10 C36 N4 . . . . -73.12(19) ?
    C21 N4 C36 O10 . . . . 108.98(17) ?
    C24 N4 C36 O10 . . . . -71.7(2) ?
    C36 O10 C37 C38 . . . . -177.59(16) ?
    O10 C37 C38 C39 . . . . -78.7(2) ?
    O10 C37 C38 C40 . . . . -147.80(18) ?
    C37 C38 C39 C40 . . . . -107.9(2) ?
    C37 C38 C40 C39 . . . . 108.1(2) ?
loop_
    _geom_hbond_atom_site_label_D
    _geom_hbond_atom_site_label_H
    _geom_hbond_atom_site_label_A
    _geom_hbond_site_symmetry_A
    _geom_hbond_distance_DH
    _geom_hbond_distance_HA
    _geom_hbond_distance_DA
    _geom_hbond_angle_DHA
    N1 H1 O1 3_766 0.880(10)
                           1.960(10)
                                   2.839(2) 177(2)
    N3 H3 O6 3_676 0.880(10)
                           1.920(10)
                                   2.799(2) 175(2)
    O11 H11 O10 . 0.850(10)
                          2.080(10)
                                  2.927(2) 178.0(10)
