# Supplementary material for: 1-[(Cyclo­propyl­meth­oxy)meth­yl]-6-(3,4-dimeth­oxy­benzyl)-5-ethyl-1,2,3,4-tetra­hydro­pyrimidine-2,4-dione ethanol hemisolvate
Source: Acta Crystallogr Sect E Struct Rep Online. 2012 Jan 11;68(Pt 2):o349–50. doi: 10.1107/S1600536811055693 (PMC3275033; doi:10.1107/S1600536811055693)
Supplement: Supplementary file 2 [file e-68-0o349-Isup2.hkl]

# 
# h,k,l, Fc-squared, Fo-squared, sigma(Fo-squared) and status flag 
# 
data_I
_shelx_title '  P21/n' 
_shelx_refln_list_code          4 
_shelx_F_calc_maximum      320.86 
_exptl_crystal_F_000      1704.00 
_reflns_d_resolution_high  0.7680 
 
loop_ 
 _symmetry_equiv_pos_as_xyz 
 'x, y, z' 
 '-x+1/2, y+1/2, -z+1/2' 
 '-x, -y, -z' 
 'x-1/2, -y-1/2, z-1/2' 
 
_cell_length_a    14.0251 
_cell_length_b     9.4285 
_cell_length_c    30.8606 
_cell_angle_alpha  90.000 
_cell_angle_beta   91.580 
_cell_angle_gamma  90.000 
 
_shelx_F_squared_multiplier     1.000 
 
loop_ 
 _refln_index_h 
 _refln_index_k 
 _refln_index_l 
 _refln_F_squared_calc 
 _refln_F_squared_meas 
 _refln_F_squared_sigma 
 _refln_observed_status 
   2   0   0     2061.78     2212.74     49.13 o 
   4   0   0    44954.65    44582.98    262.65 o 
   6   0   0     4921.48     5451.44     77.01 o 
   8   0   0      114.49      107.31     13.28 o 
  10   0   0       17.09       37.17      9.76 o 
  12   0   0     1715.33     1837.51     80.93 o 
  14   0   0       59.34      282.00     74.93 o 
  16   0   0     1076.83     1136.43     83.71 o 
  18   0   0     1184.16     1403.20    231.25 o 
   1   1   0     1775.44     1427.79     27.18 o 
   2   1   0      628.64      484.45     18.26 o 
   3   1   0     9909.48    10096.50     61.02 o 
   4   1   0        2.14       -1.69      3.33 o 
   5   1   0    27103.56    29265.25    129.03 o 
   6   1   0      402.99      403.45     20.34 o 
   7   1   0     1869.82     1832.74     40.14 o 
   8   1   0        4.71        0.11      4.89 o 
   9   1   0        3.07        8.29      4.98 o 
  10   1   0      208.67      194.66     15.77 o 
  11   1   0     1914.16     2021.59     45.49 o 
  12   1   0      301.64      289.76     18.80 o 
  13   1   0      649.46      731.67     28.74 o 
  14   1   0      399.57      371.83     25.53 o 
  15   1   0        9.48        0.75     11.12 o 
  16   1   0       78.60      101.44     18.80 o 
  17   1   0      491.87      574.85     43.13 o 
  18   1   0        6.78        0.64     13.12 o 
   0   2   0      141.24       21.90      4.43 o 
   1   2   0      927.00      788.44     21.94 o 
   2   2   0   102949.34    96607.51    721.68 o 
   3   2   0     5054.63     4425.99     59.95 o 
   4   2   0     2807.72     2942.21     45.60 o 
   5   2   0       96.00       69.09      7.28 o 
   6   2   0        9.75        7.83      4.04 o 
   7   2   0     1216.12     1046.43     27.54 o 
   8   2   0     2645.21     2664.01     44.22 o 
   9   2   0      328.39      304.15     17.74 o 
  10   2   0     5925.79     6235.58     92.42 o 
  11   2   0      104.17      101.92     12.62 o 
  12   2   0      244.19      254.50     24.65 o 
  13   2   0      120.63      127.27     15.39 o 
  14   2   0       33.96       26.88      8.32 o 
  15   2   0       11.04        0.31     16.43 o 
  16   2   0      350.09      332.47     32.51 o 
  17   2   0        3.56      -17.93     17.93 o 
  18   2   0       24.97       69.40     23.00 o 
   1   3   0     4099.46     3810.72     38.11 o 
   2   3   0        2.62        8.45      5.21 o 
   3   3   0     4114.38     4487.08     63.88 o 
   4   3   0       86.91       79.16      9.18 o 
   5   3   0     2443.66     2564.34     46.48 o 
   6   3   0     1314.87     1228.41     35.31 o 
   7   3   0     5306.53     5794.63     72.61 o 
   8   3   0       92.14      114.36     11.48 o 
   9   3   0     3332.41     3483.21     66.92 o 
  10   3   0      450.60      449.99     25.74 o 
  11   3   0      316.90      371.10     31.24 o 
  12   3   0       21.50       16.26     10.38 o 
  13   3   0     1590.29     1687.35     70.96 o 
  14   3   0       53.20       55.04     14.17 o 
  15   3   0      125.00      198.90     33.05 o 
  16   3   0       22.87        3.81     18.66 o 
  17   3   0      220.51      262.85     38.32 o 
   0   4   0     1346.83     1413.74     43.72 o 
   1   4   0       45.90       18.48      4.10 o 
   2   4   0      106.75      108.90      7.33 o 
   3   4   0     1359.43     1260.03     37.96 o 
   4   4   0     3630.90     3858.95     66.37 o 
   5   4   0       40.82       42.85      6.72 o 
   6   4   0     2060.19     2127.17     49.88 o 
   7   4   0       15.92       18.44      5.88 o 
   8   4   0       47.77       38.63      7.20 o 
   9   4   0       14.50       17.16      6.15 o 
  10   4   0      144.55      130.88     15.57 o 
  11   4   0       92.92       75.07     12.32 o 
  12   4   0      738.96      742.74     45.83 o 
  13   4   0       31.68       31.03     16.57 o 
  14   4   0        2.65      -18.16     18.16 o 
  15   4   0       96.48       94.95     25.51 o 
  16   4   0       60.19       25.00     20.20 o 
  17   4   0        2.33        5.71     16.78 o 
   1   5   0      676.79      797.19     26.82 o 
   2   5   0        3.18       -1.24      4.46 o 
   3   5   0     1154.62     1213.08     58.27 o 
   4   5   0      151.02       85.39     32.65 o 
   5   5   0     1532.77     1605.87     62.41 o 
   6   5   0      363.45      341.86     20.36 o 
   7   5   0     1192.62     1062.91     25.95 o 
   8   5   0      147.41      118.49     13.16 o 
   9   5   0      264.80      232.98     27.50 o 
  10   5   0      261.89      260.24     23.42 o 
  11   5   0       11.89       12.64      7.95 o 
  12   5   0       47.40       29.20     11.17 o 
  13   5   0        3.39        7.76     15.98 o 
  14   5   0        6.88      -30.12     30.12 o 
  15   5   0      210.10      116.79     54.32 o 
  16   5   0        7.60      -24.95     24.95 o 
   0   6   0     7112.74     7297.91    150.41 o 
   1   6   0      765.79      824.43     30.88 o 
   2   6   0      464.06      491.71     20.32 o 
   3   6   0       41.52       20.51     10.54 o 
   4   6   0      837.99      825.64     36.64 o 
   5   6   0       27.04       30.34     16.29 o 
   6   6   0     1731.61     2152.49     96.91 o 
   7   6   0       15.37        5.85      8.14 o 
   8   6   0       18.75        1.78      6.45 o 
   9   6   0      342.79      337.84     26.40 o 
  10   6   0      161.17      174.59     21.56 o 
  11   6   0       69.20       89.74     32.69 o 
  12   6   0      374.20      444.08     76.80 o 
  13   6   0       17.29       18.40     27.92 o 
  14   6   0        0.28       -0.74     77.85 o 
  15   6   0        3.49      -34.52     34.52 o 
   1   7   0     1291.77     1512.26     46.52 o 
   2   7   0     1091.15     1130.26     38.73 o 
   3   7   0      527.37      533.49     35.12 o 
   4   7   0        4.03       -3.03      9.65 o 
   5   7   0      491.21      575.22     38.95 o 
   6   7   0      315.03      292.63     25.03 o 
   7   7   0       50.01      581.16    136.91 o 
   8   7   0        2.10       -9.17      9.17 o 
   9   7   0      652.72      719.34     63.89 o 
  10   7   0        2.77       -8.21     16.62 o 
  11   7   0        0.54       -5.10     14.45 o 
  12   7   0       32.24       22.59     13.86 o 
  13   7   0        1.81       -4.74     45.54 o 
  14   7   0       50.17       85.94     38.57 o 
   0   8   0      737.69      891.08     54.56 o 
   1   8   0      139.02      107.38     21.52 o 
   2   8   0      441.48      381.50     25.26 o 
   3   8   0       26.07       15.97     10.81 o 
   4   8   0        0.08       -5.47     12.86 o 
   5   8   0       86.62       92.00     15.69 o 
   6   8   0       85.59       71.12     14.58 o 
   7   8   0      188.35      189.83     21.09 o 
   8   8   0       38.60      297.21     49.34 o 
   9   8   0       55.57       35.21     20.20 o 
  10   8   0        6.45       12.44     25.69 o 
  11   8   0        4.56       -4.89     13.23 o 
  12   8   0        5.93       49.86     32.66 o 
  13   8   0        0.69      -11.70     23.97 o 
   1   9   0        1.59       -3.89      8.66 o 
   2   9   0        1.24        1.61      7.07 o 
   3   9   0      196.23      221.04     23.43 o 
   4   9   0       57.25       68.08     15.02 o 
   5   9   0        0.28       -3.35      7.33 o 
   6   9   0       72.60       79.81     20.57 o 
   7   9   0      113.87       85.58     20.45 o 
   8   9   0       37.98       20.22     12.64 o 
   9   9   0       19.73       49.27     28.08 o 
  10   9   0       20.86       29.12     22.30 o 
  11   9   0       69.54       49.83     29.01 o 
  12   9   0        2.90      -28.36     28.36 o 
   0  10   0     1170.84     1239.27     84.82 o 
   1  10   0       11.28       -4.75     11.79 o 
   2  10   0     1263.11     1416.77     66.51 o 
   3  10   0       21.20       54.34     13.85 o 
   4  10   0      419.18      487.01     45.64 o 
   5  10   0       16.66       15.46     14.30 o 
   6  10   0     1025.83     1116.34     72.17 o 
   7  10   0      107.41      124.01     37.00 o 
   8  10   0      427.19      501.09     54.24 o 
   9  10   0       15.48       15.87     15.87 o 
  10  10   0      281.99      347.81     70.95 o 
   1  11   0      538.52      503.98     50.02 o 
   2  11   0       95.53       30.66     23.71 o 
   3  11   0       66.60       83.30     19.24 o 
   4  11   0       17.56       30.71     13.73 o 
   5  11   0       29.47       -2.87     26.48 o 
   6  11   0      115.47       89.61     23.39 o 
   7  11   0      186.80      242.84     37.07 o 
   8  11   0       19.98      -14.48     21.63 o 
   0  12   0        0.79      -28.52     82.28 o 
   1  12   0        8.36       42.35     23.58 o 
   2  12   0        2.49       -3.97     17.89 o 
   3  12   0        6.55      -28.73     28.73 o 
 -17   0   1       59.73       -4.25     20.73 o 
 -15   0   1      279.71      256.53     38.78 o 
 -13   0   1        0.04       -8.47     19.54 o 
 -11   0   1      264.41      280.14     27.07 o 
  -9   0   1      104.04       86.92     13.64 o 
  -7   0   1      599.30      611.32     32.34 o 
  -5   0   1       31.56       26.79      6.66 o 
  -3   0   1       38.38       14.73     15.63 o 
   3   0   1       54.48       56.15     17.43 o 
   5   0   1      131.94      118.53     10.68 o 
   7   0   1      721.10      812.01     31.18 o 
   9   0   1       53.36       37.74      9.82 o 
  11   0   1       15.56        9.33      6.49 o 
  13   0   1      390.84      354.18     36.52 o 
  15   0   1       40.27       60.39     17.71 o 
  17   0   1       18.57       18.09     15.48 o 
 -18   1   1        0.17      -13.57     15.45 o 
 -17   1   1       50.12       38.60     15.28 o 
 -16   1   1       93.73       82.97     16.59 o 
 -15   1   1      287.15      252.26     27.16 o 
 -14   1   1      980.07      913.96     34.23 o 
 -13   1   1     3392.02     3540.75     67.36 o 
 -12   1   1       22.29       13.13      7.68 o 
 -11   1   1     1398.31     1370.06     40.02 o 
 -10   1   1      602.79      522.69     26.08 o 
  -9   1   1      317.91      325.24     18.55 o 
  -8   1   1       34.03       17.79      6.18 o 
  -7   1   1       32.51       27.53      4.95 o 
  -6   1   1      179.29      115.40     11.17 o 
  -5   1   1    10104.40    10553.51     81.52 o 
  -4   1   1     1288.34     1004.76     23.75 o 
  -3   1   1     5144.55     5274.31     49.09 o 
  -2   1   1       25.51       40.58      4.73 o 
  -1   1   1       72.30       39.05      5.38 o 
   1   1   1    11113.32    10884.64    118.91 o 
   2   1   1       48.06       45.69      3.76 o 
   3   1   1    82801.06    80332.66    476.55 o 
   4   1   1     1510.34     1115.80     21.43 o 
   5   1   1    19183.29    19124.00    118.65 o 
   6   1   1      367.40      301.30     15.23 o 
   7   1   1       75.04       37.96      5.77 o 
   8   1   1       66.72       37.37      8.37 o 
   9   1   1      972.61     1064.91     31.40 o 
  10   1   1      431.86      396.30     18.90 o 
  11   1   1      295.55      276.70     16.10 o 
  12   1   1        3.54        4.86      4.19 o 
  13   1   1       22.93        9.15      8.20 o 
  14   1   1      688.43      706.47     43.17 o 
  15   1   1      413.81      388.78     33.17 o 
  16   1   1       75.32       83.01     16.38 o 
  17   1   1      146.03      163.30     27.41 o 
  18   1   1       38.41       41.58     18.16 o 
 -18   2   1       17.55      -19.66     19.66 o 
 -17   2   1       55.49       48.59     16.42 o 
 -16   2   1       85.68       91.78     18.94 o 
 -15   2   1       57.76       50.27     13.68 o 
 -14   2   1       87.99       92.79     14.54 o 
 -13   2   1       60.42       37.20      7.17 o 
 -12   2   1     1863.55     1959.90     56.64 o 
 -11   2   1       16.54       14.43      9.37 o 
 -10   2   1     1264.14     1309.68     41.34 o 
  -9   2   1       30.83       49.82      7.85 o 
  -8   2   1     4215.00     4241.59     61.90 o 
  -7   2   1      613.75      581.33     22.25 o 
  -6   2   1       40.86       41.04      6.73 o 
  -5   2   1      160.93      163.59     12.14 o 
  -4   2   1      819.84      987.38     27.37 o 
  -3   2   1     3053.44     2863.46     44.90 o 
  -2   2   1     7669.08     8564.17     96.76 o 
  -1   2   1      160.67      168.79      7.77 o 
   0   2   1    48756.54    49476.50    230.03 o 
   1   2   1      965.17      907.91     18.67 o 
   2   2   1       25.74       12.25      5.52 o 
   3   2   1     1409.68     1127.52     43.49 o 
   4   2   1      150.66      174.54     10.61 o 
   5   2   1       20.16       14.16      3.63 o 
   6   2   1     3852.51     4399.47     48.31 o 
   7   2   1      664.18      624.60     20.00 o 
   8   2   1    14039.54    15807.79    101.21 o 
   9   2   1       37.94       44.73      8.00 o 
  10   2   1     7853.84     8199.02     98.30 o 
  11   2   1       47.45       52.45     10.23 o 
  12   2   1     5102.47     4908.72    103.95 o 
  13   2   1      160.59      149.54     16.25 o 
  14   2   1      146.40      165.43     17.34 o 
  15   2   1       64.91       67.13     14.68 o 
  16   2   1      108.45       79.10     15.16 o 
  17   2   1      121.40      136.08     28.90 o 
 -17   3   1        0.72      -17.19     22.65 o 
 -16   3   1      131.95      119.14     44.88 o 
 -15   3   1        5.65        7.59     12.82 o 
 -14   3   1        0.70       11.82      9.96 o 
 -13   3   1      380.55      420.14     35.99 o 
 -12   3   1      107.86      103.83     16.02 o 
 -11   3   1     4785.39     4911.06     89.37 o 
 -10   3   1       29.95       14.76      6.34 o 
  -9   3   1     6901.59     7255.56     99.31 o 
  -8   3   1      155.48      153.10     13.78 o 
  -7   3   1     4557.71     4907.01     74.38 o 
  -6   3   1      835.21      731.87     27.81 o 
  -5   3   1     1056.85     1266.64     33.44 o 
  -4   3   1        0.01        1.49      5.66 o 
  -3   3   1     1105.05      907.87     22.42 o 
  -2   3   1     3450.90     3424.43     42.98 o 
  -1   3   1     2067.46     2003.40     31.99 o 
   0   3   1        0.87        1.61      3.74 o 
   1   3   1      254.53      250.44     10.51 o 
   2   3   1     1341.52     1312.89     30.90 o 
   3   3   1     3776.05     3980.80     62.35 o 
   4   3   1       75.62       50.57      5.77 o 
   5   3   1      760.67      779.28     23.56 o 
   6   3   1      670.43      588.25     23.24 o 
   7   3   1      118.59      162.58     13.03 o 
   8   3   1      106.92      103.74     11.61 o 
   9   3   1     1690.47     1610.59     46.71 o 
  10   3   1        7.07        0.50      9.36 o 
  11   3   1     3121.30     3081.19    105.81 o 
  12   3   1       59.87       41.88     16.22 o 
  13   3   1      846.23      884.12     50.52 o 
  14   3   1       78.04       96.29     21.19 o 
  15   3   1      251.16      206.45     32.56 o 
  16   3   1        0.56       15.77     15.35 o 
  17   3   1      199.37      216.68    115.90 o 
 -17   4   1       29.30       27.97     16.25 o 
 -16   4   1      231.58      195.20     38.17 o 
 -15   4   1       47.46       36.75     12.99 o 
 -14   4   1      386.19      374.76     41.82 o 
 -13   4   1       14.12       28.12     21.74 o 
 -12   4   1     1438.26     1379.47     64.02 o 
 -11   4   1       97.54       84.82     13.42 o 
 -10   4   1        0.71       -4.63      8.55 o 
  -9   4   1      303.62      319.80     23.86 o 
  -8   4   1      164.86      108.33     10.74 o 
  -7   4   1        5.27        7.90      5.20 o 
  -6   4   1     3928.91     4180.95     89.26 o 
  -5   4   1      372.58      281.04     38.96 o 
  -4   4   1        7.64       15.87      5.44 o 
  -3   4   1      454.64      425.01     17.74 o 
  -2   4   1      472.41      688.72     18.91 o 
  -1   4   1       45.82       36.99      4.66 o 
   0   4   1      302.23      256.46     12.47 o 
   1   4   1      479.74      471.69     17.47 o 
   2   4   1      891.70      935.65     27.38 o 
   3   4   1     1044.74     1049.34     34.43 o 
   4   4   1     2264.48     2555.12     51.02 o 
   5   4   1      510.56      452.99     22.93 o 
   6   4   1     6086.28     6419.03     96.79 o 
   7   4   1        2.96        1.75      5.31 o 
   8   4   1     1039.92     1124.41     38.57 o 
   9   4   1      147.57      183.33     17.56 o 
  10   4   1     2461.41     2597.26     66.50 o 
  11   4   1       87.54       74.42     12.28 o 
  12   4   1        6.79       -5.27     13.84 o 
  13   4   1       17.73       30.89     15.72 o 
  14   4   1      162.25       93.43     21.69 o 
  15   4   1       36.40       65.37     19.37 o 
  16   4   1      323.51      338.48     52.26 o 
  17   4   1       31.40       27.76     22.96 o 
 -16   5   1       22.55       16.40     15.42 o 
 -15   5   1     1589.62     1732.82    122.76 o 
 -14   5   1       17.48       34.62     23.74 o 
 -13   5   1       99.13       53.40     19.36 o 
 -12   5   1       41.14       51.51     18.06 o 
 -11   5   1      642.89      532.90     32.53 o 
 -10   5   1       21.21       10.94      6.36 o 
  -9   5   1      185.89      178.93     17.03 o 
  -8   5   1      171.51      158.06     15.43 o 
  -7   5   1      118.64      102.18      9.16 o 
  -6   5   1       23.36       21.62      5.51 o 
  -5   5   1      161.77      201.26     23.72 o 
  -4   5   1     1998.28     2177.54     72.07 o 
  -3   5   1      103.06       63.44      7.47 o 
  -2   5   1      182.37      109.50     13.22 o 
  -1   5   1    15231.84    16108.48    154.01 o 
   0   5   1       37.96       30.00      5.13 o 
   1   5   1     1252.55     1408.32     34.04 o 
   2   5   1     1389.89     1491.72     32.03 o 
   3   5   1     3909.30     4007.16     67.19 o 
   4   5   1      233.83      199.08     20.53 o 
   5   5   1      127.43      112.81     13.83 o 
   6   5   1       12.48       23.92      6.40 o 
   7   5   1     1143.57     1229.49     39.86 o 
   8   5   1       83.35       90.18     10.19 o 
   9   5   1     7683.18     7607.79    103.79 o 
  10   5   1      408.95      406.77     26.18 o 
  11   5   1     3493.63     3551.21     92.92 o 
  12   5   1       14.98       25.50     11.32 o 
  13   5   1      741.66      744.73     61.42 o 
  14   5   1        0.00       -0.44     22.57 o 
  15   5   1     1388.72     1399.60    116.81 o 
  16   5   1       80.20       48.73     49.82 o 
 -15   6   1        4.52       -9.36     24.66 o 
 -14   6   1      274.98      302.91     67.09 o 
 -13   6   1       51.81       82.52     33.62 o 
 -12   6   1      676.33      621.33     88.66 o 
 -11   6   1      103.46      109.71     22.38 o 
 -10   6   1      345.14      336.50     34.34 o 
  -9   6   1      151.81      130.71     10.81 o 
  -8   6   1       18.55       28.39     12.38 o 
  -7   6   1        0.60        6.76      8.37 o 
  -6   6   1     1027.99     1095.14     39.74 o 
  -5   6   1       85.07       77.11     24.44 o 
  -4   6   1      269.34      300.88     29.46 o 
  -3   6   1      738.24      706.82     32.61 o 
  -2   6   1        9.84       10.07      5.55 o 
  -1   6   1      153.69      138.99     12.99 o 
   0   6   1       43.75       72.69     10.24 o 
   1   6   1       34.23       19.55      5.44 o 
   2   6   1     1585.22     1797.02     37.61 o 
   3   6   1     1008.86     1038.26     41.98 o 
   4   6   1       30.85       30.09      9.61 o 
   5   6   1      165.00      190.37     23.41 o 
   6   6   1      867.32      898.67     34.76 o 
   7   6   1      179.63      168.56     16.40 o 
   8   6   1      391.64      357.92     24.67 o 
   9   6   1      114.12      122.66     18.07 o 
  10   6   1      950.41      861.48     30.63 o 
  11   6   1       26.62       43.63     23.46 o 
  12   6   1      236.89      214.33     51.19 o 
  13   6   1      128.51      130.59     45.41 o 
  14   6   1       23.11       49.00     29.12 o 
  15   6   1        1.39       -5.78     50.34 o 
 -15   7   1       46.88       52.61     33.47 o 
 -14   7   1        1.37      -18.62     43.92 o 
 -13   7   1      172.89      150.69     46.98 o 
 -12   7   1        5.03       25.33     16.74 o 
 -11   7   1        5.96       -3.60     16.57 o 
 -10   7   1       30.74       28.71     16.22 o 
  -9   7   1     1807.39     1684.68     98.84 o 
  -8   7   1      100.56       74.80     19.86 o 
  -7   7   1      244.64      293.07     26.57 o 
  -6   7   1       98.95       83.05     18.08 o 
  -5   7   1     2890.02     2721.11     77.52 o 
  -4   7   1      220.64      187.84     24.70 o 
  -3   7   1      255.43      278.85     26.07 o 
  -2   7   1      197.66      133.37     34.33 o 
  -1   7   1        4.69       21.38      8.05 o 
   0   7   1       74.52       88.43     11.73 o 
   1   7   1        2.72       -4.66      5.74 o 
   2   7   1      140.31       84.84     19.50 o 
   3   7   1     1478.08     1324.88     53.93 o 
   4   7   1       43.80       57.28     12.79 o 
   5   7   1      264.28      314.82     34.46 o 
   6   7   1       38.13       32.17      8.43 o 
   7   7   1       63.08       61.82     11.55 o 
   8   7   1        6.84       -5.38     15.45 o 
   9   7   1      649.77      792.54     66.15 o 
  10   7   1        7.32       17.82     11.84 o 
  11   7   1      182.91      130.01     33.23 o 
  12   7   1        4.48        5.02     12.51 o 
  13   7   1      426.28      361.03     72.78 o 
  14   7   1       16.51       37.49     29.81 o 
 -13   8   1      221.63      177.54     50.90 o 
 -12   8   1      187.33      227.55     55.19 o 
 -11   8   1        0.69       -2.70     20.18 o 
 -10   8   1       25.61       28.70     15.19 o 
  -9   8   1       98.99       88.77     23.12 o 
  -8   8   1      360.48      390.36     41.30 o 
  -7   8   1       95.40       87.57     15.87 o 
  -6   8   1       56.11       40.90     11.15 o 
  -5   8   1      411.42      387.21     31.42 o 
  -4   8   1       18.75       21.60      8.81 o 
  -3   8   1       76.01       53.38     12.69 o 
  -2   8   1     1972.50     2086.28     56.89 o 
  -1   8   1     1381.06     1446.74     51.17 o 
   0   8   1      516.25      451.28     27.61 o 
   1   8   1      741.36      822.67     37.83 o 
   2   8   1      737.19      676.95     30.72 o 
   3   8   1      506.88      504.93     36.33 o 
   4   8   1     1031.43      952.01     44.37 o 
   5   8   1      149.74      163.32     20.00 o 
   6   8   1        8.62       -8.60      8.60 o 
   7   8   1      139.00      125.55     16.33 o 
   8   8   1       69.35       51.59     16.38 o 
   9   8   1       30.41        5.44     21.66 o 
  10   8   1      190.75      161.31     36.31 o 
  11   8   1       99.10       69.77     24.28 o 
  12   8   1      382.79      534.42    150.45 o 
  13   8   1       35.37      -53.21     83.99 o 
 -12   9   1        1.37      -15.40     23.37 o 
 -11   9   1        4.34       25.71     26.60 o 
 -10   9   1        0.41      -26.65     26.65 o 
  -9   9   1        3.82       23.28     14.29 o 
  -8   9   1      121.03       74.77     21.44 o 
  -7   9   1      111.32      174.10     28.06 o 
  -6   9   1       63.40       57.40     19.03 o 
  -5   9   1      241.33      296.25     29.03 o 
  -4   9   1      181.78      183.42     23.40 o 
  -3   9   1       20.10       15.06      9.18 o 
  -2   9   1      190.02      217.52     19.74 o 
  -1   9   1      434.68      439.35     29.58 o 
   0   9   1       18.23        9.47      6.38 o 
   1   9   1      226.21      202.10     19.88 o 
   2   9   1       98.07      100.27     12.43 o 
   3   9   1        4.25       -3.22      7.47 o 
   4   9   1       73.04       84.66     15.44 o 
   5   9   1       51.84       44.84     11.75 o 
   6   9   1        0.03        0.76     15.70 o 
   7   9   1      311.27      401.85     42.62 o 
   8   9   1        0.10        4.28     11.81 o 
   9   9   1       18.82       57.60     15.80 o 
  10   9   1        2.17       57.63     34.04 o 
  11   9   1      292.77      324.48     69.19 o 
  12   9   1       31.53       21.54     45.18 o 
 -10  10   1       45.48       13.45     54.71 o 
  -9  10   1        9.76       -1.92     19.63 o 
  -8  10   1      928.93     1008.93     72.22 o 
  -7  10   1        9.80       10.73     19.36 o 
  -6  10   1     1161.88     1227.54     76.50 o 
  -5  10   1       93.17       95.94     23.27 o 
  -4  10   1       75.94      114.76     23.68 o 
  -3  10   1      182.47      143.80     21.28 o 
  -2  10   1      201.92      189.80     22.30 o 
  -1  10   1      160.39      151.83     23.45 o 
   0  10   1       18.64       15.05      6.38 o 
   1  10   1      171.31      140.06     27.92 o 
   2  10   1       61.13       59.05     13.11 o 
   3  10   1      208.06      234.50     28.61 o 
   4  10   1      563.00      701.07     58.91 o 
   5  10   1       76.82       69.14     18.98 o 
   6  10   1      153.20      216.11     33.21 o 
   7  10   1        5.33       -3.94     13.54 o 
   8  10   1       63.66       38.38     20.22 o 
   9  10   1        1.14       25.60     19.65 o 
  10  10   1       33.14       39.71     31.29 o 
  -8  11   1        2.39        9.99     12.84 o 
  -7  11   1        0.20      -13.63     13.63 o 
  -6  11   1      343.63      387.96     45.49 o 
  -5  11   1       46.56       73.04     22.48 o 
  -4  11   1       91.46       99.95     21.20 o 
  -3  11   1        0.03       23.39     17.21 o 
  -2  11   1        1.13       -4.94     16.74 o 
  -1  11   1       81.46       37.15     13.69 o 
   0  11   1       17.25      -16.19     16.19 o 
   1  11   1        5.52        1.53     11.24 o 
   2  11   1      100.53       53.45     22.56 o 
   3  11   1       10.66       -8.38     12.55 o 
   4  11   1       32.58       36.79     14.48 o 
   5  11   1      836.60      930.37     67.48 o 
   6  11   1       46.02       44.14     26.10 o 
   7  11   1      224.53      258.51     37.52 o 
   8  11   1        1.58      -10.95     17.05 o 
  -3  12   1        6.04      -15.48     64.90 o 
  -2  12   1        0.21       12.56     17.02 o 
  -1  12   1        3.80       10.00     34.22 o 
   0  12   1       73.12       71.96     19.35 o 
   1  12   1       33.77       24.62     26.20 o 
   2  12   1      490.73      610.75    200.56 o 
   3  12   1        2.23      -18.90     78.77 o 
 -18   0   2      544.07      528.39     61.44 o 
 -16   0   2        1.65        9.36     18.90 o 
 -14   0   2     7536.06     7766.51    145.29 o 
 -12   0   2    24690.34    25243.80    255.94 o 
 -10   0   2      197.32      128.94     16.62 o 
  -8   0   2     3102.20     3189.87     78.61 o 
  -6   0   2      537.49      458.57     26.72 o 
  -4   0   2     6095.08     6554.56    123.38 o 
  -2   0   2    12647.53    12543.80    126.09 o 
   2   0   2    32725.62    32791.29    368.13 o 
   4   0   2    15953.34    15918.17    167.95 o 
   6   0   2     8139.96     8891.66     85.44 o 
   8   0   2     1399.63     1658.65     42.72 o 
  10   0   2        0.42        0.11      4.96 o 
  12   0   2     5058.27     5390.62    153.15 o 
  14   0   2        0.26      -15.36     15.36 o 
  16   0   2      338.40      219.23     41.29 o 
  18   0   2      209.24      143.76     41.70 o 
 -18   1   2        4.57        0.14     14.71 o 
 -17   1   2      501.26      496.83     40.88 o 
 -16   1   2      399.54      376.47     34.11 o 
 -15   1   2      234.50      278.40     28.75 o 
 -14   1   2      425.54      450.84     25.67 o 
 -13   1   2      180.87      149.59     15.16 o 
 -12   1   2      302.27      328.76     21.07 o 
 -11   1   2      579.75      589.32     27.46 o 
 -10   1   2       45.59       31.49      6.81 o 
  -9   1   2     1424.81     1569.78     43.70 o 
  -8   1   2       20.32       22.59      7.81 o 
  -7   1   2     2351.04     2526.00     48.45 o 
  -6   1   2        0.71        2.19      4.31 o 
  -5   1   2    43332.74    45300.63    244.40 o 
  -4   1   2        9.79       10.51      4.45 o 
  -3   1   2     9173.26     9401.33     72.18 o 
  -2   1   2      319.48      274.95     12.38 o 
  -1   1   2    20113.88    20167.51    145.01 o 
   0   1   2      122.32       77.08      7.61 o 
   1   1   2     4330.15     3883.67     48.81 o 
   2   1   2      116.15       83.66      5.71 o 
   3   1   2    38376.81    37728.93    266.28 o 
   4   1   2        9.28        3.57      2.74 o 
   5   1   2    10450.07    10745.13     68.71 o 
   6   1   2      829.26      765.82     23.13 o 
   7   1   2     2870.74     2918.38     46.41 o 
   8   1   2        1.00        2.69      4.24 o 
   9   1   2      564.51      574.02     21.83 o 
  10   1   2      179.90      139.66     10.82 o 
  11   1   2       60.57       30.96      7.07 o 
  12   1   2      234.74      203.85     17.06 o 
  13   1   2      804.05      839.04     27.02 o 
  14   1   2      332.91      328.50     28.90 o 
  15   1   2      139.06      102.20     17.72 o 
  16   1   2       18.56       21.60     11.82 o 
  17   1   2      182.11      143.93     23.23 o 
  18   1   2       25.93       39.58     16.15 o 
 -18   2   2      133.85      152.13     30.88 o 
 -17   2   2       37.34       17.90     15.39 o 
 -16   2   2      207.49      192.03     27.00 o 
 -15   2   2      167.04      236.68     30.06 o 
 -14   2   2       43.55       32.95      9.63 o 
 -13   2   2        3.02       -7.88      7.88 o 
 -12   2   2     1073.03     1039.91     42.62 o 
 -11   2   2      377.35      352.80     23.08 o 
 -10   2   2     4694.40     4781.56     80.24 o 
  -9   2   2      382.15      384.99     21.96 o 
  -8   2   2     1008.77      958.76     30.21 o 
  -7   2   2     1024.27      883.47     29.86 o 
  -6   2   2     2315.89     2502.79     46.54 o 
  -5   2   2       64.33       52.25      6.75 o 
  -4   2   2     2959.04     3157.04     49.70 o 
  -3   2   2     1251.77     1133.70     28.91 o 
  -2   2   2    46419.55    46184.84    259.16 o 
  -1   2   2     3281.40     2886.61     77.10 o 
   0   2   2      279.95      346.82     11.31 o 
   1   2   2      170.36      136.93      9.27 o 
   2   2   2     7723.28     7851.92     76.99 o 
   3   2   2     5816.54     4825.02    148.15 o 
   4   2   2     1046.64      991.97     21.58 o 
   5   2   2     1327.67     1198.93     28.19 o 
   6   2   2     4798.08     5175.51     58.69 o 
   7   2   2     1855.30     1678.42     34.24 o 
   8   2   2    16181.79    17088.94    118.55 o 
   9   2   2      188.16      168.24     15.13 o 
  10   2   2     2206.87     2381.99     60.96 o 
  11   2   2        3.35       -4.28      8.28 o 
  12   2   2     5480.24     5456.86    108.14 o 
  13   2   2      246.58      249.75     25.52 o 
  14   2   2       14.65       18.88     12.03 o 
  15   2   2       33.09       36.31     10.90 o 
  16   2   2      295.87      273.15     34.00 o 
  17   2   2        6.04      -13.20     13.20 o 
 -17   3   2      278.83      261.42     39.91 o 
 -16   3   2       23.96       27.38     15.95 o 
 -15   3   2      315.42      319.58     34.64 o 
 -14   3   2        5.04      -13.52     14.93 o 
 -13   3   2      502.61      513.59     33.97 o 
 -12   3   2        4.99       15.21      9.15 o 
 -11   3   2      253.88      287.83     22.08 o 
 -10   3   2       75.68       58.25      9.15 o 
  -9   3   2     1424.93     1397.17     41.01 o 
  -8   3   2       21.13       23.89      6.93 o 
  -7   3   2     3128.39     3355.20     62.60 o 
  -6   3   2      836.99      797.42     31.05 o 
  -5   3   2    19563.51    20728.58    136.30 o 
  -4   3   2     1827.47     1883.44     42.74 o 
  -3   3   2     3458.31     3460.68     45.96 o 
  -2   3   2      222.53      231.29     12.17 o 
  -1   3   2        4.05       16.06      3.98 o 
   0   3   2       19.04       23.07      3.82 o 
   1   3   2    11203.42    12157.04     71.42 o 
   2   3   2      334.88      357.86     14.69 o 
   3   3   2     2962.96     3231.95     42.30 o 
   4   3   2       73.62       55.28      7.97 o 
   5   3   2     1735.78     1686.11     33.90 o 
   6   3   2      822.59      711.97     24.88 o 
   7   3   2      619.31      665.10     25.34 o 
   8   3   2      135.80      171.83     14.57 o 
   9   3   2     1527.18     1580.59     45.15 o 
  10   3   2      517.44      527.88     33.27 o 
  11   3   2    12742.09    13495.25    289.92 o 
  12   3   2        1.53       -9.17     11.39 o 
  13   3   2     2250.40     2277.79     98.17 o 
  14   3   2        9.12        1.81     14.63 o 
  15   3   2      170.38      153.31     28.41 o 
  16   3   2       19.94       10.19     17.01 o 
  17   3   2       29.83       65.24     37.99 o 
 -17   4   2       93.73      113.41     34.05 o 
 -16   4   2      106.65       43.43     21.01 o 
 -15   4   2       62.91       69.48     20.53 o 
 -14   4   2        7.19       11.18     17.62 o 
 -13   4   2        7.09       -8.37     14.78 o 
 -12   4   2        2.58       -0.04     13.88 o 
 -11   4   2       51.89       63.11     10.46 o 
 -10   4   2      837.36      871.52     37.36 o 
  -9   4   2       58.29       71.10     11.96 o 
  -8   4   2      383.24      514.59     27.34 o 
  -7   4   2        1.94       -2.13      6.04 o 
  -6   4   2      912.70     1159.36     36.29 o 
  -5   4   2       27.56       17.18      4.75 o 
  -4   4   2     2257.14     2517.70     46.43 o 
  -3   4   2     2215.44     2300.28     43.41 o 
  -2   4   2     1034.40     1373.18     27.70 o 
  -1   4   2      150.30      126.31      9.32 o 
   0   4   2      405.42      358.78     14.76 o 
   1   4   2      114.92      126.63      9.10 o 
   2   4   2       10.01       12.32      4.56 o 
   3   4   2      180.13      146.03     12.18 o 
   4   4   2       68.63      107.82      9.95 o 
   5   4   2      333.85      345.61     18.00 o 
   6   4   2        1.82        8.16      5.49 o 
   7   4   2       77.07       73.06      8.15 o 
   8   4   2     1360.91     1343.05     41.37 o 
   9   4   2       19.32       10.40      9.75 o 
  10   4   2     7800.16     8020.48    114.01 o 
  11   4   2        3.44       -2.39      7.26 o 
  12   4   2       99.09       94.79     17.78 o 
  13   4   2      117.79      120.88     27.59 o 
  14   4   2        5.08      -10.12     12.72 o 
  15   4   2      148.03      146.14     27.80 o 
  16   4   2      612.76      589.55     70.61 o 
  17   4   2       10.82       26.15     26.89 o 
 -16   5   2       59.28       56.92     34.47 o 
 -15   5   2       27.70       25.80     19.65 o 
 -14   5   2        0.65       14.23     22.84 o 
 -13   5   2       42.94       38.68     16.30 o 
 -12   5   2        4.52        6.60     13.40 o 
 -11   5   2     1528.10     1561.06     63.57 o 
 -10   5   2       99.79      123.30     16.08 o 
  -9   5   2       48.91       44.76     10.21 o 
  -8   5   2      585.31      563.73     36.11 o 
  -7   5   2       27.12       48.21      8.02 o 
  -6   5   2      417.01      430.55     24.85 o 
  -5   5   2     4859.79     4897.20     74.36 o 
  -4   5   2      760.12      587.42    115.34 o 
  -3   5   2     1493.88     1894.80     43.51 o 
  -2   5   2      173.69      107.13     15.39 o 
  -1   5   2     2472.61     2680.00     73.71 o 
   0   5   2      247.39      221.66     16.15 o 
   1   5   2       13.13        7.97      3.62 o 
   2   5   2      394.32      337.73     14.18 o 
   3   5   2        8.71       10.71      5.22 o 
   4   5   2        0.00       -3.72      6.82 o 
   5   5   2     3533.14     3650.43     69.78 o 
   6   5   2     1106.82     1081.17     35.08 o 
   7   5   2     1289.77     1256.13     39.12 o 
   8   5   2      215.35      187.45     14.19 o 
   9   5   2      364.65      359.57     21.74 o 
  10   5   2      263.66      259.49     20.15 o 
  11   5   2      160.43      161.74     15.53 o 
  12   5   2       77.95      100.78     21.73 o 
  13   5   2      108.12       78.13     25.52 o 
  14   5   2        1.12        2.20     37.96 o 
  15   5   2        8.02      -22.17     31.68 o 
  16   5   2        0.66      -23.56     23.56 o 
 -15   6   2       12.67      -28.89     29.80 o 
 -14   6   2      234.39      234.60     77.54 o 
 -13   6   2      129.10      128.46     43.78 o 
 -12   6   2      544.44      684.40    168.12 o 
 -11   6   2        8.46       -2.38     12.09 o 
 -10   6   2       53.43       39.05     12.32 o 
  -9   6   2      161.80      147.80     12.97 o 
  -8   6   2      601.77      614.37     27.67 o 
  -7   6   2       67.24       73.06     12.33 o 
  -6   6   2     1058.22     1095.10     46.30 o 
  -5   6   2      258.32      282.21     27.74 o 
  -4   6   2       90.18       77.95     17.94 o 
  -3   6   2       22.11        9.90     11.33 o 
  -2   6   2        7.83        5.70      4.48 o 
  -1   6   2      161.34      149.36     12.79 o 
   0   6   2      223.76      172.96     13.86 o 
   1   6   2      227.15      223.26     15.69 o 
   2   6   2     3206.60     3552.75     54.50 o 
   3   6   2       18.26       28.22      7.19 o 
   4   6   2     1800.02     1870.69     52.71 o 
   5   6   2      511.34      518.05     25.75 o 
   6   6   2      110.17      125.85     14.00 o 
   7   6   2      112.24      118.94     13.16 o 
   8   6   2       43.33       32.48      9.01 o 
   9   6   2      349.03      308.26     23.27 o 
  10   6   2        0.01        7.22      8.05 o 
  11   6   2       34.88       37.46     15.76 o 
  12   6   2       46.96       35.44     25.43 o 
  13   6   2        0.83      -13.86     27.94 o 
  14   6   2      150.34      210.00     55.30 o 
  15   6   2       12.60       19.15     25.68 o 
 -14   7   2        0.02        3.18     19.62 o 
 -13   7   2      178.89      241.28     42.37 o 
 -12   7   2        0.18       12.62     15.59 o 
 -11   7   2       74.96       19.99     20.17 o 
 -10   7   2      201.79      182.23     35.69 o 
  -9   7   2       32.44       20.79     18.41 o 
  -8   7   2       17.97       16.24     10.73 o 
  -7   7   2       19.61        4.78      8.98 o 
  -6   7   2      207.12      225.93     28.77 o 
  -5   7   2      120.00      121.89     21.53 o 
  -4   7   2      115.84      128.35     20.55 o 
  -3   7   2     1843.23     1860.49     71.48 o 
  -2   7   2      508.89      514.40     27.92 o 
  -1   7   2       35.39        9.59      5.96 o 
   0   7   2       44.91       30.33      8.57 o 
   1   7   2        0.23       -2.35      6.06 o 
   2   7   2      533.87      556.39     25.93 o 
   3   7   2      301.72      270.81     24.44 o 
   4   7   2      149.83      135.61     15.66 o 
   5   7   2      513.26      481.54     28.65 o 
   6   7   2      271.74      239.67     18.11 o 
   7   7   2       89.14       82.46      9.54 o 
   8   7   2      310.30      292.12     21.62 o 
   9   7   2      549.61      548.03     54.29 o 
  10   7   2        3.28        3.14     13.11 o 
  11   7   2       83.19       23.64     16.72 o 
  12   7   2      105.93       64.03     82.46 o 
  13   7   2       58.49       84.18     41.65 o 
  14   7   2      101.50      118.47     46.55 o 
 -13   8   2       34.04       46.16     28.26 o 
 -12   8   2       25.35       16.12     36.56 o 
 -11   8   2        7.42       -3.52     24.11 o 
 -10   8   2        2.63       12.07     13.77 o 
  -9   8   2       17.36       17.07     15.39 o 
  -8   8   2      121.83      142.78     26.45 o 
  -7   8   2       10.06        2.93     12.70 o 
  -6   8   2      912.62      928.58     49.60 o 
  -5   8   2       14.53        5.85      8.17 o 
  -4   8   2     3537.06     3556.98     95.43 o 
  -3   8   2        1.10        2.76      8.70 o 
  -2   8   2      791.56      838.73     37.20 o 
  -1   8   2        3.85       12.31      7.90 o 
   0   8   2      236.42      261.98     21.23 o 
   1   8   2      278.17      182.79     50.50 o 
   2   8   2      352.50      328.79     20.75 o 
   3   8   2      240.60      238.52     22.30 o 
   4   8   2      197.41      147.25     17.51 o 
   5   8   2       15.27        4.46      7.87 o 
   6   8   2       61.17       40.73      9.12 o 
   7   8   2      565.53      584.02     49.17 o 
   8   8   2       71.90       86.55     17.78 o 
   9   8   2       12.45       -6.19     13.33 o 
  10   8   2      244.93      325.15     44.48 o 
  11   8   2        1.95      -44.45     56.66 o 
  12   8   2      141.49      153.83     51.64 o 
  13   8   2       17.00      -12.95     21.72 o 
 -12   9   2        0.86        3.05     25.25 o 
 -11   9   2        9.55       -8.00     22.10 o 
 -10   9   2       76.75       44.02     18.89 o 
  -9   9   2      261.53      220.94     32.99 o 
  -8   9   2        4.17       -7.33     13.94 o 
  -7   9   2      582.88      616.73     53.05 o 
  -6   9   2      234.65      220.07     25.43 o 
  -5   9   2      583.73      533.78     40.06 o 
  -4   9   2      204.88      212.09     25.29 o 
  -3   9   2     2044.65     2067.70     76.27 o 
  -2   9   2       14.57        7.26      7.68 o 
  -1   9   2        0.30        1.38      6.57 o 
   0   9   2       31.08       20.66     13.17 o 
   1   9   2      133.43      157.36     17.32 o 
   2   9   2       85.07       47.92     12.48 o 
   3   9   2      186.19      204.01     23.17 o 
   4   9   2      165.71      169.94     20.44 o 
   5   9   2       14.25        9.69     10.79 o 
   6   9   2        0.00        9.73     11.69 o 
   7   9   2      873.87      897.48     63.18 o 
   8   9   2      113.02      126.50     25.08 o 
   9   9   2       64.20       78.60     20.57 o 
  10   9   2        6.84       34.18     24.99 o 
  11   9   2      113.94      108.92     42.52 o 
  12   9   2       17.39       -6.75     25.09 o 
 -10  10   2      541.50      725.92    100.08 o 
  -9  10   2        5.01        7.49     12.56 o 
  -8  10   2      916.67      926.75     69.55 o 
  -7  10   2       23.50       15.10     14.66 o 
  -6  10   2     1122.54     1225.15     76.81 o 
  -5  10   2       14.78       10.53     13.16 o 
  -4  10   2      545.44      525.48     47.91 o 
  -3  10   2      106.12      112.53     18.91 o 
  -2  10   2       11.97       29.94     12.32 o 
  -1  10   2       42.25       42.01     13.47 o 
   0  10   2      490.02      524.82     34.72 o 
   1  10   2        4.12       -8.13     12.79 o 
   2  10   2      128.35      173.82     20.88 o 
   3  10   2        0.01      -13.16     15.45 o 
   4  10   2        0.07       -2.65     16.64 o 
   5  10   2       66.72       62.19     18.61 o 
   6  10   2        0.13        6.23     13.08 o 
   7  10   2       17.37       29.70     16.06 o 
   8  10   2        0.00       12.04     14.21 o 
   9  10   2       29.19      -27.14     27.14 o 
  10  10   2        0.22       -4.05     21.12 o 
  -8  11   2       83.83      142.32     30.34 o 
  -7  11   2       40.40       37.06     17.81 o 
  -6  11   2      148.40      155.15     28.59 o 
  -5  11   2      809.09      890.67     66.27 o 
  -4  11   2       62.27       44.68     18.94 o 
  -3  11   2      259.34      261.98     40.92 o 
  -2  11   2        3.29       -2.02     16.57 o 
  -1  11   2       13.62       10.03     18.44 o 
   0  11   2       86.57       35.38     15.98 o 
   1  11   2      275.01      281.19     37.70 o 
   2  11   2       89.23       69.56     19.57 o 
   3  11   2       90.12       85.42     19.33 o 
   4  11   2       26.12       59.92     31.68 o 
   5  11   2       25.98        7.15     15.23 o 
   6  11   2       28.11        8.26     14.89 o 
   7  11   2      306.83      388.09     71.57 o 
   8  11   2       68.67      110.57     30.23 o 
  -3  12   2        2.31        6.93     25.30 o 
  -2  12   2        0.80      -18.03     18.03 o 
  -1  12   2        0.23       11.04     15.00 o 
   0  12   2       70.54      132.47     30.97 o 
   1  12   2        1.85       -5.40     16.88 o 
   2  12   2      238.19      190.22     39.56 o 
   3  12   2       10.16        8.78     20.06 o 
 -17   0   3       77.46      135.33     28.74 o 
 -15   0   3      367.27      418.47     51.39 o 
 -13   0   3      361.06      430.75     36.31 o 
 -11   0   3      737.22      670.88     43.73 o 
  -9   0   3      173.55      215.35     23.33 o 
  -7   0   3      445.98      433.06     29.02 o 
  -5   0   3      212.06      160.92     15.50 o 
  -3   0   3      653.21      567.26     34.90 o 
  -1   0   3      220.62       90.12     13.85 o 
   1   0   3      202.77      120.48     15.65 o 
   3   0   3        7.00       10.67      4.43 o 
   5   0   3       33.25       37.60     10.23 o 
   7   0   3      707.55      776.59     39.76 o 
   9   0   3        6.42        2.08      8.61 o 
  11   0   3       89.50       66.01     26.76 o 
  13   0   3      125.02      123.11     37.35 o 
  15   0   3       20.35       -9.53     19.40 o 
  17   0   3       89.18      138.04     39.26 o 
 -18   1   3       20.41        2.91     15.42 o 
 -17   1   3        0.46        3.47     13.44 o 
 -16   1   3       32.74       23.81     13.08 o 
 -15   1   3      152.33      152.71     20.26 o 
 -14   1   3      816.85      834.22     36.44 o 
 -13   1   3      261.46      263.00     26.88 o 
 -12   1   3       43.17       25.86      7.62 o 
 -11   1   3      747.49      779.39     32.46 o 
 -10   1   3      666.46      604.85     32.72 o 
  -9   1   3      206.20      194.85     16.63 o 
  -8   1   3       59.23       58.59      8.23 o 
  -7   1   3      618.79      612.82     24.61 o 
  -6   1   3       25.48       12.29      5.22 o 
  -5   1   3     4463.76     5066.37     71.65 o 
  -4   1   3      720.64      589.12     21.83 o 
  -3   1   3     2140.34     2219.19     33.32 o 
  -2   1   3        0.01        2.66      4.01 o 
  -1   1   3    21110.56    20517.56     97.03 o 
   0   1   3      142.46       60.84     12.63 o 
   1   1   3    24580.03    23974.01     81.64 o 
   2   1   3      179.69      164.79      7.40 o 
   3   1   3    40795.63    41793.92    223.37 o 
   4   1   3     1659.07     1335.13     23.80 o 
   5   1   3    19187.24    19959.88    114.93 o 
   6   1   3      100.80       56.05      7.19 o 
   7   1   3        4.19        2.19      5.49 o 
   8   1   3      374.32      293.73     18.41 o 
   9   1   3     1258.20     1363.28     41.70 o 
  10   1   3      505.81      459.13     21.07 o 
  11   1   3      327.04      285.94     14.71 o 
  12   1   3       86.10       61.49      8.82 o 
  13   1   3      732.32      779.34     42.85 o 
  14   1   3       94.37       98.06     16.81 o 
  15   1   3       15.64        5.12     11.81 o 
  16   1   3      119.49      128.08     20.00 o 
  17   1   3      193.71      211.25     28.47 o 
  18   1   3       74.75      107.11     30.44 o 
 -17   2   3       54.48       33.73     12.17 o 
 -16   2   3      248.91      344.64     36.53 o 
 -15   2   3       65.61       62.07     17.47 o 
 -14   2   3     2945.86     3010.72     73.70 o 
 -13   2   3       21.91       15.77      8.27 o 
 -12   2   3     2509.87     2589.24     73.69 o 
 -11   2   3        3.80        0.23      8.51 o 
 -10   2   3       57.78       80.41     11.82 o 
  -9   2   3       28.27       41.21      7.74 o 
  -8   2   3     1550.74     1642.37     42.95 o 
  -7   2   3      324.06      297.36     17.97 o 
  -6   2   3      559.45      572.71     23.09 o 
  -5   2   3        2.31        4.10      5.44 o 
  -4   2   3     4561.21     4565.03     61.30 o 
  -3   2   3     1920.61     1836.07     36.84 o 
  -2   2   3    85570.02    85487.24    319.63 o 
  -1   2   3     1177.38      975.98     24.91 o 
   0   2   3     2006.51     2079.48     27.88 o 
   1   2   3      699.42      586.44     17.55 o 
   2   2   3     5034.56     4776.35     55.06 o 
   3   2   3     1980.36     1713.71     32.48 o 
   4   2   3     1998.84     2248.53     30.27 o 
   5   2   3       46.21       44.19      5.73 o 
   6   2   3     3731.13     3705.94     46.61 o 
   7   2   3      530.49      476.05     18.26 o 
   8   2   3    10791.46    11123.90     90.26 o 
   9   2   3      137.96      132.24     14.03 o 
  10   2   3      818.95      799.80     35.03 o 
  11   2   3      186.31      161.56     18.01 o 
  12   2   3     1236.31     1319.43     42.38 o 
  13   2   3       36.74       28.54      7.92 o 
  14   2   3      896.50      997.87     52.24 o 
  15   2   3        0.48        2.62     10.56 o 
  16   2   3      180.19      242.23     39.25 o 
  17   2   3       30.88       30.93     27.76 o 
 -17   3   3       89.19       88.43     25.47 o 
 -16   3   3      249.03      258.54     33.27 o 
 -15   3   3        0.55       45.16     16.36 o 
 -14   3   3        0.70       13.95      9.02 o 
 -13   3   3      345.95      316.95     27.29 o 
 -12   3   3       87.88       90.34     15.49 o 
 -11   3   3      406.34      434.69     26.46 o 
 -10   3   3       21.20       12.44      8.25 o 
  -9   3   3     5209.75     5573.59     82.84 o 
  -8   3   3      136.91      141.78     15.39 o 
  -7   3   3      711.38      709.68     31.18 o 
  -6   3   3      629.47      535.30     26.09 o 
  -5   3   3       20.70       41.00      8.33 o 
  -4   3   3      372.15      354.33     18.76 o 
  -3   3   3     4145.77     4415.84     61.07 o 
  -2   3   3     3546.13     3224.04     46.47 o 
  -1   3   3     8769.95     9049.91     70.68 o 
   0   3   3      105.33      102.97      7.85 o 
   1   3   3    19914.55    19771.57    105.71 o 
   2   3   3       41.54       38.09      5.95 o 
   3   3   3        2.87      153.60     11.86 o 
   4   3   3      174.69      154.31     10.56 o 
   5   3   3      834.67      931.65     23.65 o 
   6   3   3      311.76      300.27     16.75 o 
   7   3   3     4133.07     4778.29     66.31 o 
   8   3   3       81.76       94.00      9.89 o 
   9   3   3      631.24     1065.52     73.20 o 
  10   3   3      199.15      174.33     16.93 o 
  11   3   3     2549.52     2403.70     68.17 o 
  12   3   3       91.18       87.11     14.22 o 
  13   3   3     2443.90     2518.19     99.99 o 
  14   3   3       98.97       75.26     18.93 o 
  15   3   3        8.36       87.93     23.29 o 
  16   3   3       31.83       21.20     20.34 o 
  17   3   3       47.59       70.16     26.56 o 
 -17   4   3        0.41        6.32     19.68 o 
 -16   4   3      256.68      267.73     47.77 o 
 -15   4   3       36.92       25.93     14.00 o 
 -14   4   3      230.23      217.99     33.48 o 
 -13   4   3       15.82        5.49     11.97 o 
 -12   4   3      398.56      419.61     44.48 o 
 -11   4   3        4.63        4.35      7.11 o 
 -10   4   3      154.43      189.58     20.14 o 
  -9   4   3      177.88      208.77     20.88 o 
  -8   4   3     2347.63     2605.08     62.12 o 
  -7   4   3        2.64        3.11      6.38 o 
  -6   4   3     2002.18     2050.78     49.05 o 
  -5   4   3      911.19      833.88     28.16 o 
  -4   4   3     8136.26     9764.38     95.67 o 
  -3   4   3       48.41       32.98      6.40 o 
  -2   4   3    12751.88    13473.04    108.69 o 
  -1   4   3      350.93      406.44     16.88 o 
   0   4   3       29.53       23.93      4.95 o 
   1   4   3      988.68      866.81     22.61 o 
   2   4   3     3550.71     3609.33     48.59 o 
   3   4   3      319.93      270.88     14.02 o 
   4   4   3     1541.85     1494.70     30.94 o 
   5   4   3      116.45       76.03      7.83 o 
   6   4   3        7.66        7.95      3.75 o 
   7   4   3      130.65      125.79     11.03 o 
   8   4   3      139.96      160.10     13.82 o 
   9   4   3       68.08       60.13      9.43 o 
  10   4   3    11362.42    11575.07    134.08 o 
  11   4   3      138.22       96.84     20.90 o 
  12   4   3     1333.54     1434.41     93.26 o 
  13   4   3        3.47      -10.27     15.22 o 
  14   4   3      278.28      244.89     39.36 o 
  15   4   3       31.22       20.88     22.46 o 
  16   4   3      817.94      942.75     89.13 o 
  17   4   3        0.03       20.07     17.85 o 
 -16   5   3        7.90        6.53     20.81 o 
 -15   5   3      157.03      242.36     44.01 o 
 -14   5   3       31.27       12.51     28.52 o 
 -13   5   3      309.77      301.39     42.67 o 
 -12   5   3       39.24       31.34     22.34 o 
 -11   5   3     1004.07      950.85     51.24 o 
 -10   5   3       93.33      122.73     16.31 o 
  -9   5   3      291.06      284.00     24.43 o 
  -8   5   3       79.49       59.02     10.40 o 
  -7   5   3        5.59        0.77      5.62 o 
  -6   5   3        3.51        7.78      6.16 o 
  -5   5   3     7024.56     7000.43     94.46 o 
  -4   5   3     4844.51     4535.78    497.80 o 
  -3   5   3     1516.28     1533.62     40.17 o 
  -2   5   3        0.01        3.56      3.70 o 
  -1   5   3    18598.78    19721.03    126.18 o 
   0   5   3       34.26       18.77      4.26 o 
   1   5   3      601.45      589.70     21.63 o 
   2   5   3      216.61      233.15     11.19 o 
   3   5   3      204.44      237.59     14.74 o 
   4   5   3       15.86        1.37      4.32 o 
   5   5   3       27.45       29.32      8.01 o 
   6   5   3       56.15       65.19      9.05 o 
   7   5   3       48.74       62.78      9.25 o 
   8   5   3       14.68        7.91      7.39 o 
   9   5   3      845.10      865.21     32.26 o 
  10   5   3      371.02      388.20     23.84 o 
  11   5   3      817.30      767.62     33.31 o 
  12   5   3        3.99       10.22      9.96 o 
  13   5   3      238.68      201.32     53.30 o 
  14   5   3        6.20       -7.01     41.85 o 
  15   5   3      351.42      240.89     60.66 o 
  16   5   3        4.62       19.73     27.78 o 
 -15   6   3        3.55       -0.04     33.21 o 
 -14   6   3      856.25      850.71    110.22 o 
 -13   6   3       13.01       59.30     32.47 o 
 -12   6   3      637.11      669.42     92.35 o 
 -11   6   3      126.62      144.11     24.56 o 
 -10   6   3      239.63      204.36     24.33 o 
  -9   6   3      145.58      137.70     14.20 o 
  -8   6   3      232.76      294.63     21.44 o 
  -7   6   3        9.24        7.66      6.18 o 
  -6   6   3      338.79      289.25     18.98 o 
  -5   6   3       85.12       93.05     12.02 o 
  -4   6   3     5238.41     5603.59     91.23 o 
  -3   6   3      855.11      911.23     60.13 o 
  -2   6   3      180.48      251.58     15.81 o 
  -1   6   3      145.75      126.02     12.15 o 
   0   6   3     1030.49     1374.24     39.41 o 
   1   6   3       35.72       23.60      5.61 o 
   2   6   3       27.38       72.25      7.30 o 
   3   6   3      572.12      541.06     27.77 o 
   4   6   3       80.51       87.96     11.19 o 
   5   6   3        1.36        0.12      2.86 o 
   6   6   3      100.20       82.27      8.55 o 
   7   6   3      299.22      256.67     17.63 o 
   8   6   3     1976.27     2020.23     52.61 o 
   9   6   3       27.44       10.83     11.43 o 
  10   6   3      228.69      211.81     22.82 o 
  11   6   3       51.77       52.24     20.72 o 
  12   6   3      343.71      448.09     49.99 o 
  13   6   3        3.96      -20.56     44.66 o 
  14   6   3       52.78       60.86     35.70 o 
  15   6   3       24.20       27.69     34.74 o 
 -14   7   3        4.08       -1.03     20.50 o 
 -13   7   3       34.37       72.60     27.61 o 
 -12   7   3       39.78       43.73     30.96 o 
 -11   7   3       57.92       60.54     22.72 o 
 -10   7   3        6.58      -12.96     26.29 o 
  -9   7   3     1197.04     1213.50     85.72 o 
  -8   7   3        0.10        3.75     12.51 o 
  -7   7   3       10.99       14.76     10.90 o 
  -6   7   3      635.59      660.79     48.53 o 
  -5   7   3      221.07      204.13     15.95 o 
  -4   7   3       27.46        5.81      6.11 o 
  -3   7   3      327.94      352.63     24.73 o 
  -2   7   3      122.20       95.69     18.64 o 
  -1   7   3        0.00        3.56      6.85 o 
   0   7   3       70.35       77.91     12.23 o 
   1   7   3     1838.73     1887.56     73.73 o 
   2   7   3       62.21       35.60      7.64 o 
   3   7   3     1435.26     1510.54     55.54 o 
   4   7   3      464.15      409.73     26.25 o 
   5   7   3     5423.46     5715.59     76.59 o 
   6   7   3      495.56      525.40     43.26 o 
   7   7   3       63.90       24.63     11.40 o 
   8   7   3       52.55       52.33     12.98 o 
   9   7   3     1075.56     1096.91     75.98 o 
  10   7   3        8.46       14.84     10.89 o 
  11   7   3       20.80        7.62     16.34 o 
  12   7   3       43.57       75.65     48.40 o 
  13   7   3      101.75       44.64     31.64 o 
  14   7   3        5.21      -14.16     27.05 o 
 -13   8   3      390.56      510.96     88.22 o 
 -12   8   3      383.66      369.24     51.52 o 
 -11   8   3       23.99       38.29     22.91 o 
 -10   8   3      349.78      262.93     43.02 o 
  -9   8   3      149.34      256.60     43.05 o 
  -8   8   3      325.72      292.35     36.71 o 
  -7   8   3       11.34       -7.56     13.75 o 
  -6   8   3       10.01       27.23     14.60 o 
  -5   8   3      491.47      494.90     36.75 o 
  -4   8   3      428.30      416.09     33.15 o 
  -3   8   3       34.89       18.64     10.09 o 
  -2   8   3     1081.61     1018.66     41.57 o 
  -1   8   3      158.91      152.02     16.71 o 
   0   8   3      258.58      263.22     21.11 o 
   1   8   3      767.30      811.48     36.78 o 
   2   8   3     3449.00     3619.79     65.39 o 
   3   8   3       22.28        7.85      7.87 o 
   4   8   3      306.96      283.15     22.96 o 
   5   8   3       95.47      102.14     13.25 o 
   6   8   3        6.03       -7.46     11.50 o 
   7   8   3      173.66      140.78     26.01 o 
   8   8   3        8.74       -9.10     12.91 o 
   9   8   3       10.51       30.74     16.34 o 
  10   8   3       21.65        5.08     12.60 o 
  11   8   3       25.14       17.13     20.28 o 
  12   8   3      680.07      742.53    123.27 o 
  13   8   3       13.72       62.95     37.99 o 
 -12   9   3        0.46        3.58     61.59 o 
 -11   9   3       90.79      114.47     28.94 o 
 -10   9   3        8.86       11.09     17.64 o 
  -9   9   3       69.41       34.52     19.55 o 
  -8   9   3      103.37       64.49     17.21 o 
  -7   9   3      238.34      278.43     34.89 o 
  -6   9   3        0.53        4.17      8.35 o 
  -5   9   3     1688.42     1836.77     73.98 o 
  -4   9   3       13.78       -4.51     13.49 o 
  -3   9   3     2735.58     2817.17     89.48 o 
  -2   9   3       35.79       24.78      9.06 o 
  -1   9   3     3292.44     3434.77     84.03 o 
   0   9   3      346.92      314.00     44.39 o 
   1   9   3      198.47      182.50     18.00 o 
   2   9   3       44.08       38.73      8.55 o 
   3   9   3       15.70       19.14      8.41 o 
   4   9   3       27.62       11.93      8.17 o 
   5   9   3      476.61      526.37     46.76 o 
   6   9   3        0.23        1.28     15.64 o 
   7   9   3      967.30      936.16     64.40 o 
   8   9   3       18.38       27.44     15.41 o 
   9   9   3       85.17      134.56     26.71 o 
  10   9   3       61.01      107.03     37.75 o 
  11   9   3      136.45      326.33     70.84 o 
  12   9   3       38.55       32.51     22.75 o 
 -10  10   3      245.11      176.67     37.45 o 
  -9  10   3       22.62       34.96     31.32 o 
  -8  10   3      929.36      942.83     70.09 o 
  -7  10   3      142.74      144.21     29.56 o 
  -6  10   3     2428.40     2293.20    104.73 o 
  -5  10   3        0.45       21.83     18.57 o 
  -4  10   3      115.75      121.79     19.36 o 
  -3  10   3       67.97       55.00     13.04 o 
  -2  10   3      136.24      110.03     18.74 o 
  -1  10   3       92.19       51.46     14.35 o 
   0  10   3      478.99      565.56     43.93 o 
   1  10   3       94.34       79.89     16.69 o 
   2  10   3      388.37      363.05     34.20 o 
   3  10   3       30.80       32.83     12.48 o 
   4  10   3       46.28       11.39     15.89 o 
   5  10   3        8.64      -11.90     11.90 o 
   6  10   3      165.04      111.59     32.47 o 
   7  10   3       20.93       42.79     16.45 o 
   8  10   3      259.47      308.03     47.57 o 
   9  10   3        0.02       -9.80     24.33 o 
  10  10   3      120.60      162.12     50.94 o 
  -8  11   3        0.15       22.24     19.07 o 
  -7  11   3      139.23      103.37     27.33 o 
  -6  11   3       34.25       15.51     13.18 o 
  -5  11   3      419.46      408.78     44.50 o 
  -4  11   3        3.65        0.21     16.97 o 
  -3  11   3      196.87      263.69     45.25 o 
  -2  11   3       20.47        5.24     13.58 o 
  -1  11   3      204.32      204.33     33.07 o 
   0  11   3        0.23       -6.24     14.05 o 
   1  11   3      209.77      203.67     31.55 o 
   2  11   3      187.71      138.55     25.98 o 
   3  11   3       14.66       15.92     12.45 o 
   4  11   3        3.12      -15.09     15.65 o 
   5  11   3      527.15      715.86     59.52 o 
   6  11   3       14.27       50.13     18.70 o 
   7  11   3        1.20        0.24     20.76 o 
  -3  12   3        0.44      -25.36     25.36 o 
  -2  12   3        0.53       28.81     20.80 o 
  -1  12   3        0.77       -2.05     21.17 o 
   0  12   3       58.85       37.27     20.97 o 
   1  12   3       15.16       14.87     20.55 o 
   2  12   3      476.02      484.07     61.18 o 
   3  12   3       33.79       40.20     20.46 o 
 -18   0   4      396.57      423.16     57.58 o 
 -16   0   4     1236.81     1277.56     91.99 o 
 -14   0   4      408.84      378.95     35.85 o 
 -12   0   4     3417.34     3482.44    101.22 o 
 -10   0   4     1038.24     1085.59     58.28 o 
  -8   0   4      660.53      795.16     41.64 o 
  -6   0   4       96.74      171.45     17.25 o 
  -4   0   4    11666.62    11361.78    169.09 o 
  -2   0   4    85031.60    82688.98    485.84 o 
   0   0   4       35.09       41.07      8.93 o 
   2   0   4      476.04      301.47     12.10 o 
   4   0   4     1163.49     1371.16     35.50 o 
   6   0   4     8843.85     9073.05    154.54 o 
   8   0   4      293.96      261.77     24.36 o 
  10   0   4      514.45      551.91     39.83 o 
  12   0   4        0.24        1.34     13.13 o 
  14   0   4        4.73      -23.96     23.96 o 
  16   0   4      567.60      632.69     60.28 o 
  18   0   4        3.82       10.07     33.94 o 
 -18   1   4       11.30       26.44     14.27 o 
 -17   1   4      150.13      174.31     27.22 o 
 -16   1   4      317.95      377.86     35.10 o 
 -15   1   4       82.28       33.52     18.00 o 
 -14   1   4       85.26       61.09     13.21 o 
 -13   1   4     3258.05     3209.00     71.31 o 
 -12   1   4       39.91       23.20     10.69 o 
 -11   1   4       65.57       57.48     10.49 o 
 -10   1   4       37.93       24.05      8.91 o 
  -9   1   4      551.68      553.24     28.73 o 
  -8   1   4       11.31       18.86      5.89 o 
  -7   1   4     3778.35     4250.68     69.01 o 
  -6   1   4        0.20       -1.92      5.08 o 
  -5   1   4      311.68      351.21     17.40 o 
  -4   1   4       11.10       15.14      5.25 o 
  -3   1   4     1446.60     1713.69     32.77 o 
  -2   1   4      101.21      118.18     16.51 o 
  -1   1   4     6853.42     7173.20     85.61 o 
   0   1   4     1048.58      859.06     28.76 o 
   1   1   4     5190.66     4731.32     40.97 o 
   2   1   4       31.52       27.18      3.54 o 
   3   1   4     6182.12     6318.55     47.64 o 
   4   1   4       29.33       32.65      3.93 o 
   5   1   4     8385.58     9339.67     66.33 o 
   6   1   4        3.53        1.93      3.54 o 
   7   1   4    13961.14    15750.74    110.87 o 
   8   1   4      208.67      198.35     12.73 o 
   9   1   4     1853.92     1908.00     40.22 o 
  10   1   4      138.32      119.04      9.01 o 
  11   1   4        7.16        0.18      5.29 o 
  12   1   4      478.83      455.57     30.72 o 
  13   1   4       38.73       43.48     11.08 o 
  14   1   4       76.94       57.22     12.90 o 
  15   1   4      198.92      207.59     30.16 o 
  16   1   4       11.66       18.35     11.27 o 
  17   1   4      137.46      172.63     27.32 o 
  18   1   4        3.28       17.72     21.94 o 
 -17   2   4        6.34       -8.38     12.17 o 
 -16   2   4      445.57      447.91     42.26 o 
 -15   2   4       96.83       83.25     19.41 o 
 -14   2   4     2436.03     2510.05     69.75 o 
 -13   2   4       74.03       79.21     13.60 o 
 -12   2   4       50.04       62.80     12.56 o 
 -11   2   4      275.97      253.85     25.96 o 
 -10   2   4     1600.31     1552.72     46.49 o 
  -9   2   4      231.92      219.71     17.51 o 
  -8   2   4      763.15      777.47     28.78 o 
  -7   2   4      449.26      397.68     21.11 o 
  -6   2   4      276.27      299.49     17.02 o 
  -5   2   4       18.43       12.33      4.87 o 
  -4   2   4      223.55      197.69     13.66 o 
  -3   2   4        2.99        6.84      4.98 o 
  -2   2   4     4235.73     4319.90     66.08 o 
  -1   2   4     4268.49     3658.74    119.16 o 
   0   2   4    18220.90    18335.00    136.76 o 
   1   2   4      310.54      197.13     12.88 o 
   2   2   4     6474.53     6159.77     43.28 o 
   3   2   4     5311.41     4742.42     40.84 o 
   4   2   4     1228.56     1257.79     19.93 o 
   5   2   4      815.45      677.22     18.48 o 
   6   2   4    13611.04    14067.02     89.64 o 
   7   2   4      863.61      763.47     22.36 o 
   8   2   4     5777.39     5799.24     61.13 o 
   9   2   4      121.32      102.95     11.22 o 
  10   2   4     1169.94     1261.09     38.07 o 
  11   2   4        3.45       -1.60      6.06 o 
  12   2   4      175.98      158.63     14.65 o 
  13   2   4        0.33       -6.33      6.33 o 
  14   2   4      467.57      533.51     36.12 o 
  15   2   4       88.73       53.26     14.61 o 
  16   2   4        5.51        6.39     12.44 o 
  17   2   4        9.02       15.20     13.76 o 
 -17   3   4        3.46      -14.24     22.87 o 
 -16   3   4       61.17       57.31     14.83 o 
 -15   3   4      651.72      728.65     52.65 o 
 -14   3   4        5.09        0.31     10.70 o 
 -13   3   4      452.94      409.14     31.94 o 
 -12   3   4       87.23       73.18     15.64 o 
 -11   3   4     2091.29     2187.66     63.65 o 
 -10   3   4       89.61       78.14     12.21 o 
  -9   3   4     2209.69     2396.21     55.32 o 
  -8   3   4        9.65       12.75      7.09 o 
  -7   3   4        1.77        2.84      7.21 o 
  -6   3   4      350.63      347.31     21.55 o 
  -5   3   4     4479.82     4903.13     74.03 o 
  -4   3   4     3444.34     3508.28     57.71 o 
  -3   3   4    54342.71    55904.75    523.27 o 
  -2   3   4      981.45     1023.03     27.87 o 
  -1   3   4      475.33      384.95     15.91 o 
   0   3   4       31.76       31.49      4.82 o 
   1   3   4     1702.90     1710.27     26.00 o 
   2   3   4        0.41        6.20      3.98 o 
   3   3   4       97.99       91.43      8.73 o 
   4   3   4       41.91       40.77      4.86 o 
   5   3   4      442.94      462.65     15.11 o 
   6   3   4     1070.54      937.55     25.97 o 
   7   3   4        0.05        1.61      4.19 o 
   8   3   4       37.99       28.78      7.53 o 
   9   3   4     4270.28     4391.75     68.53 o 
  10   3   4      492.20      469.59     24.41 o 
  11   3   4     1507.08     1480.63     52.79 o 
  12   3   4        0.52       -7.66      8.55 o 
  13   3   4     1718.13     1622.98     79.56 o 
  14   3   4      188.57      175.54     24.70 o 
  15   3   4       18.39        0.01     15.56 o 
  16   3   4        8.46       14.03     16.57 o 
  17   3   4       31.96       39.70     19.97 o 
 -17   4   4      117.79      130.59     55.94 o 
 -16   4   4      431.76      510.78     82.14 o 
 -15   4   4        3.11        5.02     13.25 o 
 -14   4   4       14.83      -15.46     15.46 o 
 -13   4   4        0.21        5.80     10.56 o 
 -12   4   4        7.58       28.60     12.28 o 
 -11   4   4       37.13        6.89      9.24 o 
 -10   4   4      262.95      278.11     24.20 o 
  -9   4   4      102.16      102.45     14.82 o 
  -8   4   4      507.87      559.73     29.47 o 
  -7   4   4        3.46        0.37      5.86 o 
  -6   4   4      139.55      185.12     15.34 o 
  -5   4   4       19.71       24.41      7.07 o 
  -4   4   4     2424.32     2436.54     52.24 o 
  -3   4   4      309.87      286.28     18.00 o 
  -2   4   4    23359.86    24622.77    137.38 o 
  -1   4   4     1298.92     1293.68     31.28 o 
   0   4   4     3294.27     3511.88     52.38 o 
   1   4   4        5.44       -0.97      3.52 o 
   2   4   4     2025.89     2006.89     35.19 o 
   3   4   4        0.86        2.40      4.84 o 
   4   4   4       28.91       63.20     12.97 o 
   5   4   4      114.26      151.07     11.56 o 
   6   4   4      790.19      893.87     21.58 o 
   7   4   4       39.04       30.70      8.00 o 
   8   4   4      153.76      161.81     14.45 o 
   9   4   4      157.69      112.88     25.61 o 
  10   4   4       35.78       25.89     10.18 o 
  11   4   4       13.24        2.17      8.53 o 
  12   4   4        9.55      248.28     35.02 o 
  13   4   4      123.87      103.32     25.01 o 
  14   4   4      394.58      349.53     45.38 o 
  15   4   4        2.78      -30.25     30.25 o 
  16   4   4     1643.48     1568.76    115.26 o 
  17   4   4       48.09       25.80     18.42 o 
 -16   5   4        0.42       -1.51     21.50 o 
 -15   5   4       14.28       -1.90     20.11 o 
 -14   5   4        0.16       -5.16     18.07 o 
 -13   5   4      103.69       83.80     58.78 o 
 -12   5   4        3.97       19.43     19.55 o 
 -11   5   4      541.99      489.77     33.91 o 
 -10   5   4       54.03       47.22     11.70 o 
  -9   5   4     1185.57     1286.68     52.32 o 
  -8   5   4      380.65      355.77     22.64 o 
  -7   5   4     4831.24     5010.67    103.72 o 
  -6   5   4     1556.95     1621.11     45.07 o 
  -5   5   4      106.68      119.84     15.30 o 
  -4   5   4     1709.16     1636.36    154.87 o 
  -3   5   4       33.61       71.94     10.14 o 
  -2   5   4      236.08      190.14     21.73 o 
  -1   5   4     8113.31     8800.01    110.46 o 
   0   5   4      316.80      340.84     16.16 o 
   1   5   4      502.06      503.04     19.06 o 
   2   5   4      352.71      288.73     12.73 o 
   3   5   4      436.38      393.23     26.76 o 
   4   5   4        2.14       -1.06      7.47 o 
   5   5   4        0.59       12.46      6.51 o 
   6   5   4     1386.69     1318.47     44.21 o 
   7   5   4      724.97      670.83     27.12 o 
   8   5   4       73.25       67.44      7.52 o 
   9   5   4     2201.24     2067.37     49.83 o 
  10   5   4      289.75      296.69     20.34 o 
  11   5   4      684.10      632.87     32.03 o 
  12   5   4       76.70      107.23     39.06 o 
  13   5   4      582.16      672.07    149.99 o 
  14   5   4        8.38       21.07     43.57 o 
  15   5   4      622.12      588.31     92.39 o 
  16   5   4       62.47       30.93     24.91 o 
 -15   6   4        2.52       41.85     60.28 o 
 -14   6   4      108.52      132.00     41.29 o 
 -13   6   4       90.70       60.31     30.22 o 
 -12   6   4      551.98      657.05     90.28 o 
 -11   6   4      119.30      158.97     29.53 o 
 -10   6   4        5.30        5.22      8.62 o 
  -9   6   4        6.04       -1.48      7.89 o 
  -8   6   4      409.04      343.33     26.70 o 
  -7   6   4       70.96       88.00     15.00 o 
  -6   6   4      190.43      137.81     23.17 o 
  -5   6   4      281.83      295.98     22.44 o 
  -4   6   4     1217.15     1397.34     50.78 o 
  -3   6   4      115.10       81.23     20.11 o 
  -2   6   4     1591.58     1624.77     40.03 o 
  -1   6   4       32.83       65.12      8.84 o 
   0   6   4       26.43        8.98      6.12 o 
   1   6   4        5.10        5.10      4.12 o 
   2   6   4     9306.63    10032.34    170.26 o 
   3   6   4        2.21        8.00      5.67 o 
   4   6   4      870.93      877.87     30.96 o 
   5   6   4      732.36      793.34     40.15 o 
   6   6   4     1952.72     1905.13     74.95 o 
   7   6   4      142.98      144.65     17.29 o 
   8   6   4     3850.70     3762.53     98.71 o 
   9   6   4      797.54      693.05     30.41 o 
  10   6   4      292.18      313.74     26.80 o 
  11   6   4       73.16       66.97     21.99 o 
  12   6   4       16.32       27.77     13.19 o 
  13   6   4        0.23       51.66     30.00 o 
  14   6   4       60.15       19.59     91.41 o 
  15   6   4        2.18       35.77     38.07 o 
 -14   7   4       23.85      -27.52     27.52 o 
 -13   7   4      148.24      186.90     54.29 o 
 -12   7   4       40.00       20.73     20.43 o 
 -11   7   4      572.71      620.24     91.05 o 
 -10   7   4      144.88      139.94     32.42 o 
  -9   7   4     1364.77     1378.98     92.08 o 
  -8   7   4       18.96       20.85      4.84 o 
  -7   7   4     2974.28     3140.24     72.54 o 
  -6   7   4      571.87      574.33     37.26 o 
  -5   7   4        7.67        7.51      7.33 o 
  -4   7   4        0.04       13.47      7.65 o 
  -3   7   4     1550.63     1605.62     54.33 o 
  -2   7   4      151.78      119.71     19.07 o 
  -1   7   4     1547.59     1483.24     54.86 o 
   0   7   4      488.46      543.56     25.81 o 
   1   7   4      155.62      139.29     25.19 o 
   2   7   4       38.60       24.87      6.17 o 
   3   7   4       71.80       40.32     10.52 o 
   4   7   4      515.38      509.49     48.17 o 
   5   7   4      209.63      233.08     27.92 o 
   6   7   4        8.13        5.43     10.07 o 
   7   7   4        0.71       12.81     11.86 o 
   8   7   4      921.69      911.86     48.44 o 
   9   7   4      677.78      658.80     58.33 o 
  10   7   4       14.15        9.16     11.75 o 
  11   7   4       31.41       39.70     15.72 o 
  12   7   4        4.86       26.61     23.35 o 
  13   7   4       23.90       46.51     30.24 o 
  14   7   4       24.02       11.55     22.06 o 
 -13   8   4       37.76        9.56     27.64 o 
 -12   8   4        4.70       28.15     21.52 o 
 -11   8   4        2.16        1.05     21.57 o 
 -10   8   4       82.93      111.26     29.25 o 
  -9   8   4        5.97      -15.49     26.79 o 
  -8   8   4       93.03      104.35     32.51 o 
  -7   8   4      200.66      204.50     30.55 o 
  -6   8   4      472.25      364.48     38.06 o 
  -5   8   4       90.33       91.35     16.30 o 
  -4   8   4      834.52      800.71     46.18 o 
  -3   8   4        3.84      -12.72     12.72 o 
  -2   8   4       15.38        2.83      8.65 o 
  -1   8   4        2.86        4.31     14.72 o 
   0   8   4     6215.60     6475.99    120.26 o 
   1   8   4       92.77       71.34     12.17 o 
   2   8   4      941.38      971.55     32.68 o 
   3   8   4       43.64       65.36     17.71 o 
   4   8   4      947.36      983.71     40.08 o 
   5   8   4       22.55       15.96     17.07 o 
   6   8   4      116.13       65.98     18.13 o 
   7   8   4      678.51      763.20     55.77 o 
   8   8   4      648.72      693.34     53.49 o 
   9   8   4       67.23       45.78     21.10 o 
  10   8   4      422.29      381.43     48.35 o 
  11   8   4       11.36       31.98     26.18 o 
  12   8   4      223.41      288.40     69.58 o 
  13   8   4        5.80       52.15     32.89 o 
 -12   9   4        0.65       36.86     20.59 o 
 -11   9   4       14.53       11.19     23.58 o 
 -10   9   4       24.79       13.92     30.43 o 
  -9   9   4        0.02        8.08     13.87 o 
  -8   9   4       45.94       18.37     13.18 o 
  -7   9   4      230.58      219.81     31.36 o 
  -6   9   4      153.22      133.86     19.91 o 
  -5   9   4     2204.64     2273.01     83.68 o 
  -4   9   4       55.14       56.41     14.42 o 
  -3   9   4     2001.84     2097.97     78.06 o 
  -2   9   4       50.33       49.66     10.79 o 
  -1   9   4       21.96       19.57      7.40 o 
   0   9   4       17.25        5.62     10.05 o 
   1   9   4      381.23      429.18     27.09 o 
   2   9   4        0.76       -0.07      7.91 o 
   3   9   4      276.35      240.41     22.46 o 
   4   9   4      146.38      167.12     24.15 o 
   5   9   4      655.52      718.26     49.07 o 
   6   9   4      347.59      428.07     43.60 o 
   7   9   4       31.59       39.07     16.82 o 
   8   9   4       35.98       32.11     15.01 o 
   9   9   4     1036.95     1024.38     86.93 o 
  10   9   4        1.52       14.39     22.11 o 
  11   9   4       22.16       17.00     33.38 o 
  12   9   4       15.38        9.33     17.26 o 
 -10  10   4      212.12      172.74     40.95 o 
  -9  10   4      114.59      102.24     23.95 o 
  -8  10   4     1192.47     1112.75     76.26 o 
  -7  10   4       40.91       29.91     18.94 o 
  -6  10   4      205.06      184.24     30.51 o 
  -5  10   4        0.36        2.73     12.05 o 
  -4  10   4       84.43       91.84     17.97 o 
  -3  10   4      291.30      294.89     30.72 o 
  -2  10   4       13.96       35.73     13.45 o 
  -1  10   4       76.15       43.22     13.18 o 
   0  10   4       47.05       23.81     15.98 o 
   1  10   4      103.04       86.32     18.62 o 
   2  10   4       78.16       55.04     13.91 o 
   3  10   4        3.79       11.02     10.26 o 
   4  10   4      217.14      272.10     34.04 o 
   5  10   4       18.56       21.28     12.58 o 
   6  10   4      604.79      681.88     56.20 o 
   7  10   4      250.65      323.17     39.39 o 
   8  10   4       21.10       29.41     16.63 o 
   9  10   4        8.33       -3.00     19.74 o 
  10  10   4       95.81       61.64     51.77 o 
  -7  11   4       14.16      -15.41     29.16 o 
  -6  11   4       33.48       38.37     19.01 o 
  -5  11   4      402.75      484.41     49.59 o 
  -4  11   4       28.68       15.60     11.78 o 
  -3  11   4       10.66       -6.80     14.47 o 
  -2  11   4       54.65       83.46     25.19 o 
  -1  11   4       38.83       34.76     14.40 o 
   0  11   4       84.24       48.10     27.78 o 
   1  11   4        8.11        3.14     15.89 o 
   2  11   4        1.00        0.01     11.91 o 
   3  11   4        7.16        2.58     12.67 o 
   4  11   4       78.33       73.73     17.56 o 
   5  11   4       37.11       74.98     19.09 o 
   6  11   4        2.66      -19.47     19.47 o 
   7  11   4       42.68       33.36     26.76 o 
  -3  12   4       47.59      121.18     36.77 o 
  -2  12   4      367.82      424.02     56.56 o 
  -1  12   4        5.24       11.79     19.80 o 
   0  12   4       75.44       97.37     39.93 o 
   1  12   4       41.02       35.64     19.45 o 
   2  12   4      951.22     1181.56     96.76 o 
   3  12   4      224.24      350.40     62.50 o 
 -17   0   5      140.88      143.37     34.05 o 
 -15   0   5       42.42       53.29     39.87 o 
 -13   0   5      826.28      805.72     52.24 o 
 -11   0   5       34.85       24.36     18.25 o 
  -9   0   5      685.28      693.15     42.47 o 
  -7   0   5      268.43      255.12     23.60 o 
  -5   0   5       56.94       34.35     10.36 o 
  -3   0   5      208.25      201.39     24.64 o 
  -1   0   5     1603.51     1175.44     54.80 o 
   1   0   5      619.48      447.67     17.39 o 
   3   0   5     1244.59     1162.64     25.15 o 
   5   0   5      530.56      489.90     26.23 o 
   7   0   5     1052.70     1087.22     39.78 o 
   9   0   5       31.27       41.62      9.59 o 
  11   0   5       72.24       70.51     16.22 o 
  13   0   5      129.44      110.98     19.64 o 
  15   0   5       17.54       10.37     12.03 o 
  17   0   5      169.36      228.72     53.88 o 
 -18   1   5      115.93      132.21     35.75 o 
 -17   1   5      172.78      184.39     29.39 o 
 -16   1   5        8.31       22.12     19.17 o 
 -15   1   5      659.43      563.67     36.55 o 
 -14   1   5      462.85      484.12     29.56 o 
 -13   1   5       68.98       65.10     12.42 o 
 -12   1   5      446.60      407.94     27.42 o 
 -11   1   5      425.01      455.44     29.04 o 
 -10   1   5      366.19      327.81     25.57 o 
  -9   1   5      710.46      789.60     34.60 o 
  -8   1   5        9.35       11.28      5.83 o 
  -7   1   5     5695.73     6396.93     86.32 o 
  -6   1   5       62.95       69.44     10.24 o 
  -5   1   5     2655.70     3030.28     51.87 o 
  -4   1   5      188.59      126.63     10.78 o 
  -3   1   5      442.91      447.07     17.78 o 
  -2   1   5       34.07       35.90      6.53 o 
  -1   1   5     3002.32     3042.15     73.80 o 
   0   1   5      287.05      189.04     11.76 o 
   1   1   5    16965.71    16332.09     78.47 o 
   2   1   5        8.52       10.39      6.30 o 
   3   1   5    25071.60    24888.77    114.36 o 
   4   1   5      747.14      667.06     17.55 o 
   5   1   5     1469.50     1462.29     42.25 o 
   6   1   5      244.81      288.51     12.35 o 
   7   1   5     7813.28     8328.84     73.92 o 
   8   1   5      589.88      536.47     20.12 o 
   9   1   5     2931.49     3095.18     47.97 o 
  10   1   5       57.08       28.18      6.66 o 
  11   1   5     1948.52     2057.21     55.59 o 
  12   1   5       89.15       81.81     12.43 o 
  13   1   5     1306.13     1430.28     56.37 o 
  14   1   5        4.26      -10.82     10.82 o 
  15   1   5      126.23      122.81     18.75 o 
  16   1   5       63.23       49.33     14.45 o 
  17   1   5      430.44      452.14     50.57 o 
 -17   2   5      190.46      227.95     31.35 o 
 -16   2   5      126.68      135.77     24.08 o 
 -15   2   5      249.15      301.20     28.44 o 
 -14   2   5      634.50      606.43     35.12 o 
 -13   2   5        1.89       -5.56      9.05 o 
 -12   2   5       44.69       41.57     12.82 o 
 -11   2   5       76.75       67.48     13.43 o 
 -10   2   5        1.43       -1.74      8.28 o 
  -9   2   5        3.83        5.59      7.24 o 
  -8   2   5     1655.36     1745.42     43.82 o 
  -7   2   5      292.89      260.09     16.88 o 
  -6   2   5      113.10       56.85      8.37 o 
  -5   2   5       14.05       16.74      6.89 o 
  -4   2   5     1650.89     1898.74     41.15 o 
  -3   2   5      101.28       89.19      8.76 o 
  -2   2   5    25142.20    24911.87    138.88 o 
  -1   2   5     2488.23     2200.21     71.47 o 
   0   2   5    44725.41    45588.11    188.57 o 
   1   2   5      559.96      473.25     19.68 o 
   2   2   5      491.80      492.04     12.76 o 
   3   2   5      668.15      582.46     14.64 o 
   4   2   5      731.70      817.14     16.40 o 
   5   2   5       63.77       74.63      5.83 o 
   6   2   5      608.88      714.91     22.10 o 
   7   2   5      454.14      443.16     16.14 o 
   8   2   5     4114.75     4211.04     49.86 o 
   9   2   5       15.77       21.82      6.00 o 
  10   2   5     1494.55     1472.60     39.85 o 
  11   2   5      202.12      195.84     16.40 o 
  12   2   5        4.47        3.81      5.86 o 
  13   2   5        1.56        3.17      4.37 o 
  14   2   5      488.66      489.07     34.12 o 
  15   2   5       58.49       42.29     10.46 o 
  16   2   5      109.12       86.09     24.33 o 
  17   2   5       13.43        7.59     19.55 o 
 -17   3   5       60.31       47.98     19.60 o 
 -16   3   5      135.63      125.79     22.03 o 
 -15   3   5      122.88      132.43     20.88 o 
 -14   3   5       18.93       20.84     11.28 o 
 -13   3   5      772.35      811.96     49.91 o 
 -12   3   5       92.46      110.15     18.51 o 
 -11   3   5        5.92       -2.88     12.61 o 
 -10   3   5       45.46       27.87      8.60 o 
  -9   3   5      147.45      143.82     15.05 o 
  -8   3   5        3.67       12.95      7.74 o 
  -7   3   5      306.25      281.16     20.45 o 
  -6   3   5     1280.28     1114.96     38.67 o 
  -5   3   5     4151.34     4997.10     89.59 o 
  -4   3   5      418.40      366.02     17.07 o 
  -3   3   5     4367.13     4670.64     66.22 o 
  -2   3   5     5836.23     5446.65     64.75 o 
  -1   3   5     7991.37     8193.64     79.84 o 
   0   3   5       73.34       65.31      6.81 o 
   1   3   5     2374.37     2644.06     33.39 o 
   2   3   5      625.44      574.48     16.62 o 
   3   3   5     1377.10     1567.02     38.74 o 
   4   3   5      251.81      217.00     12.38 o 
   5   3   5      182.65      216.99      9.70 o 
   6   3   5        0.03       -2.37      3.10 o 
   7   3   5     1150.13     1295.19     30.00 o 
   8   3   5      270.25      263.92     14.73 o 
   9   3   5        9.11        2.77      5.49 o 
  10   3   5      128.41      121.93     12.35 o 
  11   3   5     3745.25     3694.13     82.13 o 
  12   3   5       93.68       98.59     14.06 o 
  13   3   5      448.02      341.41     36.91 o 
  14   3   5       44.70       34.86     14.09 o 
  15   3   5       40.17       39.61     15.93 o 
  16   3   5       16.68       14.28     11.33 o 
  17   3   5      328.30      321.37     50.64 o 
 -17   4   5      133.11      108.82     41.52 o 
 -16   4   5        8.97       21.05     16.49 o 
 -15   4   5        3.29        3.90     12.92 o 
 -14   4   5      634.61      732.15     50.75 o 
 -13   4   5        0.30        2.79     10.72 o 
 -12   4   5        5.69        7.13     14.80 o 
 -11   4   5       22.05        5.62     11.06 o 
 -10   4   5      170.64      182.13     19.66 o 
  -9   4   5      128.48      155.50     18.54 o 
  -8   4   5       27.63       34.19      9.22 o 
  -7   4   5        6.24        1.60      6.93 o 
  -6   4   5     4980.41     5186.09     75.20 o 
  -5   4   5      621.74      643.56     47.32 o 
  -4   4   5     3554.61     3585.62     60.45 o 
  -3   4   5      312.51      282.17     17.34 o 
  -2   4   5     6239.15     6906.53     99.32 o 
  -1   4   5      472.92      536.02     21.94 o 
   0   4   5     3890.05     4311.40     55.87 o 
   1   4   5      468.17      433.00     16.33 o 
   2   4   5       90.11       69.06      5.75 o 
   3   4   5      293.68      288.89     18.30 o 
   4   4   5     1126.74     1206.51     37.10 o 
   5   4   5      224.21      174.79     13.95 o 
   6   4   5     7410.83     7537.70     92.01 o 
   7   4   5       10.48       12.54      4.48 o 
   8   4   5      153.57      166.52     14.16 o 
   9   4   5       90.84       70.47      9.66 o 
  10   4   5     1670.58     1778.55     49.73 o 
  11   4   5       25.63       33.06      8.40 o 
  12   4   5      501.36      483.87     49.08 o 
  13   4   5        0.03       23.54     13.77 o 
  14   4   5      670.22      634.63     59.83 o 
  15   4   5       44.53       24.59     19.31 o 
  16   4   5     2543.54     2610.67    146.81 o 
  17   4   5        8.58        3.85     15.86 o 
 -16   5   5       20.45        9.30     32.92 o 
 -15   5   5      514.76      543.01     69.92 o 
 -14   5   5        6.26       -4.51     21.16 o 
 -13   5   5        5.93        6.81     12.84 o 
 -12   5   5       31.75       30.05     15.39 o 
 -11   5   5      227.33      230.47     30.01 o 
 -10   5   5        8.50        3.43      9.12 o 
  -9   5   5      789.49      841.80     48.46 o 
  -8   5   5      125.65      132.83     14.54 o 
  -7   5   5      834.76      892.95     32.46 o 
  -6   5   5      410.10      422.61     22.75 o 
  -5   5   5      440.58      537.49     27.26 o 
  -4   5   5     4022.14     3817.83    329.88 o 
  -3   5   5    12340.28    13643.92    162.06 o 
  -2   5   5        1.06       -1.18      4.52 o 
  -1   5   5     1839.85     1928.03     43.19 o 
   0   5   5      382.64      361.18     16.90 o 
   1   5   5      147.20      154.55     10.57 o 
   2   5   5       60.74       38.86      6.75 o 
   3   5   5      147.44       87.21     34.35 o 
   4   5   5        9.17        5.92      9.11 o 
   5   5   5     2555.25     2752.42     63.57 o 
   6   5   5      352.43      347.13     21.39 o 
   7   5   5     3122.24     3044.61     71.27 o 
   8   5   5      292.87      293.23     18.37 o 
   9   5   5      358.17      354.93     17.80 o 
  10   5   5      217.04      205.68     15.45 o 
  11   5   5      202.81      190.70     25.39 o 
  12   5   5      111.81      106.40     27.29 o 
  13   5   5      195.72      122.04     71.53 o 
  14   5   5       43.68       41.90     23.42 o 
  15   5   5       31.17       25.50     24.42 o 
  16   5   5      140.91      168.52     41.26 o 
 -15   6   5       11.42      -12.86     19.47 o 
 -14   6   5      116.95       31.31     24.42 o 
 -13   6   5       25.85       11.25     27.03 o 
 -12   6   5      334.46      354.58     66.61 o 
 -11   6   5        0.22       -2.55     10.65 o 
 -10   6   5      374.10      335.55     44.43 o 
  -9   6   5      199.53      194.17     22.49 o 
  -8   6   5      954.84      911.46     42.25 o 
  -7   6   5        9.10       11.28      9.80 o 
  -6   6   5        3.99        4.94      8.22 o 
  -5   6   5      602.63      620.51     33.33 o 
  -4   6   5      125.30      176.52     18.88 o 
  -3   6   5       92.88       50.04     20.14 o 
  -2   6   5     1169.15     1172.22     35.95 o 
  -1   6   5      368.19      395.29     21.39 o 
   0   6   5     3926.61     4437.86     70.86 o 
   1   6   5      295.46      202.74     30.08 o 
   2   6   5       62.42       80.88      8.37 o 
   3   6   5        2.10        0.82      6.87 o 
   4   6   5      224.97      272.26     22.84 o 
   5   6   5       60.62       56.62     12.36 o 
   6   6   5      133.90      120.13     20.59 o 
   7   6   5        5.81        2.37      7.83 o 
   8   6   5     1875.86     2253.98     67.89 o 
   9   6   5      132.52      123.75     16.34 o 
  10   6   5     1435.41     1400.96     74.64 o 
  11   6   5       22.81       32.05     13.93 o 
  12   6   5       20.95       21.30     24.73 o 
  13   6   5       11.16       -8.59     21.84 o 
  14   6   5       73.13       40.77     97.26 o 
  15   6   5        1.19       26.50     31.52 o 
 -14   7   5        0.64      -27.55     45.28 o 
 -13   7   5      121.92      133.46     45.21 o 
 -12   7   5       69.25       56.82     26.48 o 
 -11   7   5      200.49      213.87     49.68 o 
 -10   7   5       20.58      -13.65     17.03 o 
  -9   7   5      128.84      118.18     28.52 o 
  -8   7   5        8.10       -0.66      5.97 o 
  -7   7   5     2734.75     2747.51     69.84 o 
  -6   7   5      804.70      871.95     40.25 o 
  -5   7   5      671.35      631.28     34.54 o 
  -4   7   5        2.12        2.89      6.08 o 
  -3   7   5      187.07      214.93     23.33 o 
  -2   7   5      165.84      136.14     21.93 o 
  -1   7   5       37.28       27.58      7.55 o 
   0   7   5      156.41      149.51     13.89 o 
   1   7   5      210.77      145.19     18.13 o 
   2   7   5       59.61       31.00      9.68 o 
   3   7   5     2169.38     2143.42     57.36 o 
   4   7   5      271.79      292.73     28.24 o 
   5   7   5    13622.60    13734.47    221.28 o 
   6   7   5      160.14      203.82     30.29 o 
   7   7   5     5381.95     5544.82    116.05 o 
   8   7   5       63.28       64.84     13.72 o 
   9   7   5      429.92      483.98     49.55 o 
  10   7   5       79.33      103.41     24.52 o 
  11   7   5        5.00       -4.16     21.15 o 
  12   7   5       16.76       43.91     22.01 o 
  13   7   5        0.67       16.73     21.94 o 
  14   7   5        0.27      -17.32     27.03 o 
 -13   8   5      283.98      445.22     61.29 o 
 -12   8   5        0.14       -0.71     14.71 o 
 -11   8   5       20.29       36.58     20.53 o 
 -10   8   5      785.64      815.07     76.58 o 
  -9   8   5        3.44       19.78     16.15 o 
  -8   8   5      445.91      409.01     42.81 o 
  -7   8   5      346.36      401.21     41.13 o 
  -6   8   5      360.73      294.47     33.41 o 
  -5   8   5      335.70      329.37     25.43 o 
  -4   8   5      106.20      140.69     16.28 o 
  -3   8   5       20.91       34.90     10.32 o 
  -2   8   5       16.83       23.50     10.46 o 
  -1   8   5        5.68        0.72      5.47 o 
   0   8   5     7732.52     7757.23    118.60 o 
   1   8   5        7.17        6.77      7.41 o 
   2   8   5     1055.94     1049.00     32.73 o 
   3   8   5      114.67      122.61     14.91 o 
   4   8   5     1017.28      909.33     51.76 o 
   5   8   5        0.32       10.30     11.15 o 
   6   8   5        2.67       11.05      9.25 o 
   7   8   5      496.05      502.20     44.74 o 
   8   8   5     1170.92     1161.06     68.33 o 
   9   8   5      123.92       99.63     34.67 o 
  10   8   5      395.68      506.15     80.27 o 
  11   8   5       40.02       45.76     25.68 o 
  12   8   5     1638.90     1708.99    156.79 o 
  13   8   5        0.77       46.25     31.07 o 
 -12   9   5        7.21       -1.35     48.29 o 
 -11   9   5        0.02       11.01     22.02 o 
 -10   9   5       67.07       64.12     21.42 o 
  -9   9   5       14.58       20.48     17.56 o 
  -8   9   5        0.04        1.24     14.44 o 
  -7   9   5      654.26      663.89     55.07 o 
  -6   9   5        0.18        0.86     10.00 o 
  -5   9   5     3411.64     3299.82    101.33 o 
  -4   9   5        0.91       -9.33      9.33 o 
  -3   9   5     4290.53     4151.09    109.53 o 
  -2   9   5       14.72       33.99     18.21 o 
  -1   9   5      618.46      176.90    156.70 o 
   0   9   5      909.11      994.96     48.83 o 
   1   9   5      247.35      214.89     19.46 o 
   2   9   5        9.41       -3.37      8.82 o 
   3   9   5       99.70      101.61     13.94 o 
   4   9   5       14.17        4.44     12.09 o 
   5   9   5      605.27      588.63     44.64 o 
   6   9   5       26.75        0.80     14.01 o 
   7   9   5      650.81      671.47     54.75 o 
   8   9   5       51.93       30.78     23.39 o 
   9   9   5        2.15       23.11     19.21 o 
  10   9   5        7.05       22.35     23.05 o 
  11   9   5        9.53       76.79     33.81 o 
  12   9   5        5.63       50.43     29.69 o 
 -10  10   5      594.15      767.33     79.46 o 
  -9  10   5        4.35        0.68     13.29 o 
  -8  10   5      957.87      920.05     69.28 o 
  -7  10   5      217.36      229.87     34.97 o 
  -6  10   5      707.46      748.53     59.93 o 
  -5  10   5       56.63       90.65     21.64 o 
  -4  10   5       55.47       41.75     12.47 o 
  -3  10   5       22.06       30.40     18.01 o 
  -2  10   5      411.70      329.25     37.42 o 
  -1  10   5        0.96      -13.81     14.84 o 
   0  10   5        4.32       24.71     15.43 o 
   1  10   5       72.99       64.78     14.55 o 
   2  10   5      383.55      408.22     36.54 o 
   3  10   5      126.64      102.23     27.99 o 
   4  10   5      709.06      701.32     50.91 o 
   5  10   5       36.58       61.26     22.37 o 
   6  10   5      276.07      227.62     35.43 o 
   7  10   5       13.66       25.98     19.32 o 
   8  10   5       49.77       98.63     27.09 o 
   9  10   5       16.34       14.97     19.92 o 
  10  10   5      127.04      186.69     53.99 o 
  -7  11   5      695.59      677.93     60.02 o 
  -6  11   5       10.55       24.23     13.39 o 
  -5  11   5      285.05      328.35     40.47 o 
  -4  11   5       17.83       46.37     18.83 o 
  -3  11   5       72.72       26.65     30.50 o 
  -2  11   5       10.17        4.25     28.46 o 
  -1  11   5      117.05      110.07     32.09 o 
   0  11   5       27.62       12.68     16.32 o 
   1  11   5       25.74       30.77     20.54 o 
   2  11   5       47.24       94.88     24.14 o 
   3  11   5      496.57      481.73     43.63 o 
   4  11   5       68.79       73.48     19.14 o 
   5  11   5      155.48      198.18     31.64 o 
   6  11   5        7.31       44.86     23.10 o 
   7  11   5      322.04      228.66     43.67 o 
  -3  12   5       22.45       51.64     28.35 o 
  -2  12   5       76.27       32.55     24.25 o 
  -1  12   5       13.74      -13.33     19.65 o 
   0  12   5        1.85      -24.96     25.64 o 
   1  12   5      128.55      153.75     36.99 o 
   2  12   5        4.13      -19.54     19.54 o 
   3  12   5       58.01       65.84     23.31 o 
 -18   0   6      459.06      399.13     67.65 o 
 -16   0   6      187.98      206.70     38.34 o 
 -14   0   6      814.16      804.72     54.33 o 
 -12   0   6     2621.56     2889.85    106.78 o 
 -10   0   6     2076.16     2212.78     87.50 o 
  -8   0   6     3504.16     3375.77     99.53 o 
  -6   0   6     1904.53     2218.76     58.31 o 
  -4   0   6     7757.71     7574.45    116.83 o 
  -2   0   6     3302.66     3699.20    115.15 o 
   0   0   6      684.50      751.06     19.26 o 
   2   0   6       26.87       -1.14      6.69 o 
   4   0   6     3715.51     4237.02     64.08 o 
   6   0   6     1711.68     2245.16     55.71 o 
   8   0   6     2407.89     2671.56     65.86 o 
  10   0   6     2461.48     2418.11     71.39 o 
  12   0   6     4928.66     4915.07    120.75 o 
  14   0   6      145.28      161.29     28.33 o 
  16   0   6      630.52      680.91     86.52 o 
 -18   1   6       20.72       15.07     16.61 o 
 -17   1   6       18.32        8.95     14.85 o 
 -16   1   6      115.52      124.28     21.61 o 
 -15   1   6     1169.36     1221.20     57.82 o 
 -14   1   6       42.32       24.61      9.62 o 
 -13   1   6      728.96      855.57     40.75 o 
 -12   1   6       60.56       55.75     12.12 o 
 -11   1   6        9.08       -4.35     10.72 o 
 -10   1   6       87.73       86.14     13.27 o 
  -9   1   6       83.05       93.70     12.39 o 
  -8   1   6      500.91      638.03     30.15 o 
  -7   1   6      868.85      986.91     37.59 o 
  -6   1   6       62.13       67.58      9.98 o 
  -5   1   6    12234.49    13203.15    121.13 o 
  -4   1   6      442.52      429.96     21.28 o 
  -3   1   6    10071.37    10249.13    100.35 o 
  -2   1   6       17.15       10.93      6.09 o 
  -1   1   6    11619.01    11961.97    181.36 o 
   0   1   6      797.19      694.30     23.09 o 
   1   1   6     7636.12     7056.22     73.61 o 
   2   1   6        0.03        0.34      5.37 o 
   3   1   6        0.62        2.21      3.12 o 
   4   1   6       10.77        9.33      3.31 o 
   5   1   6      215.69      268.69      9.77 o 
   6   1   6       91.35       83.31      6.67 o 
   7   1   6      485.81      441.88     16.27 o 
   8   1   6       27.51       19.71      4.90 o 
   9   1   6       25.09        3.42      5.84 o 
  10   1   6      131.38      124.66     13.96 o 
  11   1   6     2402.47     2469.76     59.04 o 
  12   1   6      335.71      323.32     22.23 o 
  13   1   6        1.43       -1.75      7.68 o 
  14   1   6       28.24       12.94     14.48 o 
  15   1   6      320.87      429.56     32.67 o 
  16   1   6        7.34        0.30     19.89 o 
  17   1   6       96.17       59.50     22.21 o 
 -17   2   6        0.65        2.57     16.20 o 
 -16   2   6       81.13       56.43     25.53 o 
 -15   2   6        0.67        1.00     10.04 o 
 -14   2   6      268.69      288.24     25.00 o 
 -13   2   6      296.18      279.04     25.72 o 
 -12   2   6       54.16       39.40     15.30 o 
 -11   2   6       41.39       24.86     11.24 o 
 -10   2   6     3942.85     3999.79     80.28 o 
  -9   2   6      269.48      247.67     19.89 o 
  -8   2   6      567.87      535.72     26.81 o 
  -7   2   6      231.13      231.39     16.33 o 
  -6   2   6     3459.01     3780.31     62.14 o 
  -5   2   6       12.48       11.41      5.32 o 
  -4   2   6      215.16      316.38     17.42 o 
  -3   2   6      124.49      111.37     10.10 o 
  -2   2   6    18007.08    18809.27    122.64 o 
  -1   2   6     4391.41     3743.39     56.30 o 
   0   2   6      165.10      145.83     12.85 o 
   1   2   6       26.87       10.40      3.54 o 
   2   2   6      971.87      866.89     24.34 o 
   3   2   6     3615.55     3163.52     49.62 o 
   4   2   6     2909.44     3056.94     41.37 o 
   5   2   6      102.17       66.47      5.85 o 
   6   2   6     8152.97     8490.12     69.75 o 
   7   2   6      959.66      866.00     24.35 o 
   8   2   6     1107.22     1100.78     24.17 o 
   9   2   6       66.77       69.92     11.10 o 
  10   2   6       28.45       11.65      5.89 o 
  11   2   6        0.52        7.10      7.60 o 
  12   2   6     1023.14     1059.62     34.72 o 
  13   2   6       17.33       18.16      8.87 o 
  14   2   6      301.67      275.02     27.79 o 
  15   2   6       49.83       23.59     12.43 o 
  16   2   6       74.53       41.50     17.27 o 
  17   2   6        2.95        9.10     11.91 o 
 -17   3   6      615.93      735.73     57.21 o 
 -16   3   6      364.91      379.60     40.86 o 
 -15   3   6      975.79     1133.54     63.01 o 
 -14   3   6       19.54       17.38     12.54 o 
 -13   3   6      448.24      419.34     36.88 o 
 -12   3   6       66.80       44.87     15.82 o 
 -11   3   6       28.75       26.72     13.11 o 
 -10   3   6      218.28      268.01     23.80 o 
  -9   3   6     1637.38     1740.82     48.05 o 
  -8   3   6      266.75      309.73     21.69 o 
  -7   3   6      359.01      419.08     25.35 o 
  -6   3   6      118.56      127.90     13.72 o 
  -5   3   6     4884.07     5474.93    142.68 o 
  -4   3   6     1482.34     1419.48     33.51 o 
  -3   3   6     5212.40     5889.38     86.85 o 
  -2   3   6     1802.24     1852.64     39.71 o 
  -1   3   6    10558.17    10634.11     94.00 o 
   0   3   6      216.57      137.21     10.31 o 
   1   3   6        7.62        4.40      3.28 o 
   2   3   6      277.86      281.34     11.57 o 
   3   3   6     2693.43     2641.95     38.54 o 
   4   3   6       11.79        6.15      2.72 o 
   5   3   6     1922.38     2222.14     29.14 o 
   6   3   6     1031.04      999.80     23.20 o 
   7   3   6     2157.19     2283.44     37.84 o 
   8   3   6      153.61      151.25     12.42 o 
   9   3   6     3894.59     4401.34     65.28 o 
  10   3   6      142.47      129.88     12.71 o 
  11   3   6      936.86      919.39     40.58 o 
  12   3   6       12.98        3.79      7.56 o 
  13   3   6     1229.40     1314.24     70.95 o 
  14   3   6       85.46      103.70     18.54 o 
  15   3   6      111.89      123.06     20.78 o 
  16   3   6        0.52       -8.98     11.94 o 
  17   3   6      449.98      566.60     68.09 o 
 -17   4   6       75.32       49.37     33.75 o 
 -16   4   6      252.04      164.68     46.97 o 
 -15   4   6      100.66       67.05     21.88 o 
 -14   4   6      756.96      744.49     52.07 o 
 -13   4   6        0.14      -12.72     27.52 o 
 -12   4   6       51.96       23.95     15.92 o 
 -11   4   6        0.00       -8.13     12.27 o 
 -10   4   6      873.86      832.25     53.20 o 
  -9   4   6        0.01       -5.37      8.16 o 
  -8   4   6       30.61       49.53     10.03 o 
  -7   4   6       26.28       19.75      7.44 o 
  -6   4   6     1928.20     2112.23     53.16 o 
  -5   4   6      191.29      253.38     18.38 o 
  -4   4   6      335.43      446.01     22.25 o 
  -3   4   6        0.09        8.07      5.37 o 
  -2   4   6      119.48      201.52     12.90 o 
  -1   4   6     2530.70     2461.88     47.49 o 
   0   4   6      679.67      738.23     25.04 o 
   1   4   6      234.46      225.07     11.34 o 
   2   4   6     3958.80     3796.34     50.30 o 
   3   4   6        8.71       10.24      5.97 o 
   4   4   6      487.50      539.26     24.91 o 
   5   4   6      291.39      332.47     18.94 o 
   6   4   6       34.61       32.02      5.22 o 
   7   4   6      152.84      132.04      9.25 o 
   8   4   6     1388.99     1535.53     33.77 o 
   9   4   6      351.39      355.27     19.40 o 
  10   4   6     3673.79     3725.75     79.88 o 
  11   4   6       50.44       41.57      8.67 o 
  12   4   6     2439.46     2480.03    109.53 o 
  13   4   6        8.55       12.94     13.88 o 
  14   4   6     1500.40     1559.23     94.54 o 
  15   4   6        4.90      -10.64     22.89 o 
  16   4   6      434.06      413.31     61.93 o 
 -16   5   6        3.62      -19.48     19.48 o 
 -15   5   6      721.10      779.79     83.01 o 
 -14   5   6        0.07      -10.45     18.08 o 
 -13   5   6      212.35      213.77     27.61 o 
 -12   5   6        4.90       11.66     14.98 o 
 -11   5   6       62.01       54.19     25.39 o 
 -10   5   6       76.06       71.32     17.74 o 
  -9   5   6      396.89      405.39     34.76 o 
  -8   5   6      177.86      162.61     18.18 o 
  -7   5   6      226.89      292.69     19.02 o 
  -6   5   6      944.81     1052.18     38.06 o 
  -5   5   6     4536.71     4173.59     72.54 o 
  -4   5   6     2221.09     2118.46     71.39 o 
  -3   5   6     4665.79     5184.74     79.26 o 
  -2   5   6      240.30      201.68     22.81 o 
  -1   5   6      575.43      521.18     23.39 o 
   0   5   6     1889.72     1924.18     46.95 o 
   1   5   6        0.01        1.60      3.40 o 
   2   5   6      732.01      694.75     20.56 o 
   3   5   6     2909.17     3059.48     74.95 o 
   4   5   6       54.44       37.22      9.01 o 
   5   5   6     1588.98     1552.62     50.91 o 
   6   5   6      457.24      397.81     22.82 o 
   7   5   6     2435.90     2352.69     62.03 o 
   8   5   6      445.30      463.95     27.44 o 
   9   5   6      162.74      160.70     12.39 o 
  10   5   6       30.20       26.64      5.72 o 
  11   5   6      125.33      116.44     15.79 o 
  12   5   6       27.60       50.03     12.77 o 
  13   5   6     1097.15      937.38    108.63 o 
  14   5   6        0.41       -6.05     24.21 o 
  15   5   6     1192.13     1248.22    134.01 o 
  16   5   6       22.05       95.94     42.67 o 
 -15   6   6       31.26       14.43     20.15 o 
 -14   6   6       46.87       71.62     34.98 o 
 -13   6   6        1.06        8.83     18.50 o 
 -12   6   6      532.84      701.27     93.01 o 
 -11   6   6        0.54       20.18     18.53 o 
 -10   6   6       70.48      107.92     20.87 o 
  -9   6   6        1.86        9.41      9.04 o 
  -8   6   6       18.10       43.53     11.11 o 
  -7   6   6      157.76      149.18     17.44 o 
  -6   6   6     3715.33     4016.55     87.52 o 
  -5   6   6      204.88      234.18     19.84 o 
  -4   6   6      603.09      546.30     31.84 o 
  -3   6   6       37.83       37.78     14.15 o 
  -2   6   6      212.56      162.95     13.69 o 
  -1   6   6       94.93      110.13     12.78 o 
   0   6   6      614.53      761.15     29.09 o 
   1   6   6       42.99       43.29      9.54 o 
   2   6   6     2877.09     3042.04     48.07 o 
   3   6   6       33.77        8.36      7.23 o 
   4   6   6     2640.86     2515.53     69.78 o 
   5   6   6      401.12      403.47     28.89 o 
   6   6   6     2843.69     3102.44     78.98 o 
   7   6   6      169.89      179.61     18.20 o 
   8   6   6     4470.67     4586.66     94.10 o 
   9   6   6      283.72      281.76     37.65 o 
  10   6   6     4546.68     4499.48    143.08 o 
  11   6   6        2.41        5.41      9.77 o 
  12   6   6        7.59      -20.37     61.81 o 
  13   6   6        5.06      -15.46     42.43 o 
  14   6   6       63.73       89.70     40.80 o 
  15   6   6       10.43       -4.75     22.47 o 
 -14   7   6        0.30       70.09     41.02 o 
 -13   7   6     1311.72     1444.80    143.88 o 
 -12   7   6        0.12      -13.96     26.07 o 
 -11   7   6       32.98       33.34     28.79 o 
 -10   7   6       60.54       70.74     39.29 o 
  -9   7   6      131.90       84.76     26.62 o 
  -8   7   6      384.74      376.98     26.09 o 
  -7   7   6      232.30      304.28     26.67 o 
  -6   7   6     1031.34     1003.79     45.35 o 
  -5   7   6      519.74      446.84     30.46 o 
  -4   7   6      400.61      414.58     29.82 o 
  -3   7   6     1150.36     1069.88     51.64 o 
  -2   7   6      156.87       99.08     26.86 o 
  -1   7   6      420.45      459.42     24.94 o 
   0   7   6      626.68      551.13     57.57 o 
   1   7   6      190.94      143.06     13.74 o 
   2   7   6        8.11        4.79      5.44 o 
   3   7   6     2283.79     2144.29     53.35 o 
   4   7   6      562.58      573.62     38.90 o 
   5   7   6     4480.20     4580.25    111.09 o 
   6   7   6      258.76      268.92     27.66 o 
   7   7   6     1107.55     1198.36     54.32 o 
   8   7   6      207.39      191.00     22.16 o 
   9   7   6      462.54      388.05     42.81 o 
  10   7   6       17.84       19.49     20.39 o 
  11   7   6        5.73       19.44     23.15 o 
  12   7   6      104.65      132.53     46.12 o 
  13   7   6        0.40       -1.79     23.87 o 
  14   7   6        4.78       -4.86     45.46 o 
 -13   8   6       18.41       15.28     21.09 o 
 -12   8   6       27.14       34.99     29.95 o 
 -11   8   6       17.43       29.58     19.67 o 
 -10   8   6      869.36     1061.61     87.93 o 
  -9   8   6        8.63       25.34     17.66 o 
  -8   8   6        7.13       27.74     16.09 o 
  -7   8   6      121.07      120.95     23.73 o 
  -6   8   6     1352.34     1094.87     65.69 o 
  -5   8   6       23.37       22.76     10.61 o 
  -4   8   6        0.00       -3.36      7.29 o 
  -3   8   6      214.16      198.10     20.44 o 
  -2   8   6      110.38       60.60     10.81 o 
  -1   8   6        0.01       -2.52      6.76 o 
   0   8   6     5544.29     5633.90    147.16 o 
   1   8   6      419.90      382.93     23.62 o 
   2   8   6      300.36      304.06     16.08 o 
   3   8   6        2.46       -6.13      6.13 o 
   4   8   6      290.07      286.41     29.17 o 
   5   8   6      143.59      141.31     20.29 o 
   6   8   6      100.86       97.84     18.27 o 
   7   8   6       14.00       17.10     11.33 o 
   8   8   6      522.08      575.65     48.47 o 
   9   8   6      123.81      213.51     34.90 o 
  10   8   6      326.85      385.70     71.24 o 
  11   8   6        0.47       27.24     26.99 o 
  12   8   6      531.32      622.80    130.18 o 
  13   8   6        8.80       87.98     39.98 o 
 -12   9   6        3.76        5.87     16.64 o 
 -11   9   6        2.79        3.88     19.46 o 
 -10   9   6        6.21        6.85     25.72 o 
  -9   9   6      433.26      494.73     60.11 o 
  -8   9   6       50.63       26.49     15.31 o 
  -7   9   6      574.65      603.85     53.04 o 
  -6   9   6       74.80       92.23     17.60 o 
  -5   9   6      556.13      579.95     51.90 o 
  -4   9   6       11.14        0.24      8.81 o 
  -3   9   6     1561.90     1882.23     74.58 o 
  -2   9   6      151.40      150.82     20.68 o 
  -1   9   6      134.32       89.34     44.63 o 
   0   9   6       24.55       22.74      8.88 o 
   1   9   6      833.02      838.62     36.52 o 
   2   9   6        9.86       10.99      7.90 o 
   3   9   6      374.52      448.37     38.34 o 
   4   9   6      491.15      522.95     41.73 o 
   5   9   6      130.23      143.20     23.16 o 
   6   9   6      553.66      529.07     43.77 o 
   7   9   6      555.85      552.53     49.39 o 
   8   9   6      135.33      107.01     32.61 o 
   9   9   6       60.60       15.60     63.38 o 
  10   9   6       47.28       95.28     37.48 o 
  11   9   6       73.78       67.02     35.98 o 
  12   9   6       33.61       27.77     28.56 o 
 -10  10   6      316.79      208.45     42.78 o 
  -9  10   6      144.81      161.85     31.42 o 
  -8  10   6     1357.34     1286.86     83.33 o 
  -7  10   6      182.99      151.22     27.67 o 
  -6  10   6      171.34      143.23     26.63 o 
  -5  10   6       70.08       46.07     14.72 o 
  -4  10   6      391.26      377.42     35.97 o 
  -3  10   6       27.42       30.12     16.46 o 
  -2  10   6      579.34      628.51     52.20 o 
  -1  10   6      444.98      433.64     45.00 o 
   0  10   6      422.46      412.06     50.35 o 
   1  10   6       20.51       39.09     15.86 o 
   2  10   6      203.21      185.76     29.25 o 
   3  10   6      106.17       81.70     22.89 o 
   4  10   6       82.57      120.48     22.56 o 
   5  10   6       93.20       70.39     18.99 o 
   6  10   6       67.21       53.51     24.95 o 
   7  10   6      192.94      151.27     32.73 o 
   8  10   6        1.16      -13.22     23.90 o 
   9  10   6       79.59      122.52     35.36 o 
  10  10   6      655.78      860.85    110.35 o 
  -7  11   6     1176.04     1225.67     81.58 o 
  -6  11   6       14.81      -11.44     16.51 o 
  -5  11   6       59.46       55.53     21.88 o 
  -4  11   6       30.42       49.01     20.28 o 
  -3  11   6      292.33      313.82     43.93 o 
  -2  11   6        1.79       24.86     17.76 o 
  -1  11   6      122.86      141.73     27.40 o 
   0  11   6      253.87      311.97     40.27 o 
   1  11   6      198.33      246.57     42.47 o 
   2  11   6       72.07       69.93     20.19 o 
   3  11   6      202.15      199.96     32.13 o 
   4  11   6      170.51      163.34     30.24 o 
   5  11   6      535.41      608.78     50.64 o 
   6  11   6       25.12       31.16     39.21 o 
   7  11   6        0.46       -6.79     16.65 o 
  -2  12   6        1.65       16.02     23.89 o 
  -1  12   6        3.93       -5.69     18.82 o 
   0  12   6       18.86       42.46     21.92 o 
   1  12   6       25.15       58.35     22.22 o 
   2  12   6      261.66      362.52     54.31 o 
 -17   0   7       31.11       33.99     25.45 o 
 -15   0   7       12.69       -1.95     13.15 o 
 -13   0   7     1691.27     1636.04     85.58 o 
 -11   0   7        3.37        2.39     14.40 o 
  -9   0   7      307.29      332.93     30.90 o 
  -7   0   7      446.64      656.82     46.77 o 
  -5   0   7      185.63      212.94     23.24 o 
  -3   0   7        0.73      -10.72     13.36 o 
  -1   0   7     3185.24     3044.58     83.06 o 
   1   0   7       59.10       12.51     16.08 o 
   3   0   7     1283.16     1136.15     24.50 o 
   5   0   7       89.58       57.71      8.79 o 
   7   0   7      521.04      946.19     80.97 o 
   9   0   7      280.56      283.25     22.97 o 
  11   0   7       73.45       75.61     14.80 o 
  13   0   7      173.82      166.18     28.02 o 
  15   0   7       40.08       40.91     14.51 o 
  17   0   7      146.21      102.15     52.31 o 
 -18   1   7       46.79       35.03     14.05 o 
 -17   1   7      296.31      314.35     38.16 o 
 -16   1   7       14.33       12.45     14.52 o 
 -15   1   7       81.88       59.80     12.85 o 
 -14   1   7      298.21      328.98     28.32 o 
 -13   1   7     1509.28     1423.26     59.88 o 
 -12   1   7      294.37      252.10     25.47 o 
 -11   1   7     1187.12     1170.32     52.05 o 
 -10   1   7      282.67      237.69     24.05 o 
  -9   1   7       86.20      111.85     15.73 o 
  -8   1   7      381.81      399.82     26.69 o 
  -7   1   7     5603.54     6441.56     97.46 o 
  -6   1   7      152.84      164.56     15.77 o 
  -5   1   7    11340.89    12140.06    119.08 o 
  -4   1   7      639.84      618.88     26.15 o 
  -3   1   7        0.02        4.51      9.07 o 
  -2   1   7      330.65      310.56     24.21 o 
  -1   1   7     7687.97     7562.77     85.61 o 
   0   1   7      148.09      123.40      9.80 o 
   1   1   7    46282.70    45171.41    208.85 o 
   2   1   7      495.16      505.08     16.86 o 
   3   1   7     4583.61     4834.47     45.80 o 
   4   1   7     1153.76     1076.43     23.34 o 
   5   1   7     3173.29     3620.55     33.67 o 
   6   1   7       10.80       15.46      3.62 o 
   7   1   7        1.38        5.65      3.20 o 
   8   1   7      434.40      357.33     16.26 o 
   9   1   7     1131.61     1241.18     34.51 o 
  10   1   7      166.90      152.24     13.53 o 
  11   1   7      787.41      766.54     29.85 o 
  12   1   7        1.74       -6.60      6.60 o 
  13   1   7       12.28       10.34      7.33 o 
  14   1   7        8.63        3.03      8.66 o 
  15   1   7      135.71      147.16     19.98 o 
  16   1   7      149.83      175.30     25.95 o 
  17   1   7      260.92      312.25     42.76 o 
 -17   2   7       79.60       48.39     22.45 o 
 -16   2   7      140.24       89.18     18.92 o 
 -15   2   7      232.97      250.94     28.26 o 
 -14   2   7     1273.99     1322.58     57.16 o 
 -13   2   7      112.24      129.11     18.49 o 
 -12   2   7     1493.55     1477.24     69.76 o 
 -11   2   7      169.23      145.27     23.09 o 
 -10   2   7        7.39       -4.63      9.84 o 
  -9   2   7      283.75      296.19     21.73 o 
  -8   2   7      173.51      218.82     17.83 o 
  -7   2   7       64.97       72.29      9.82 o 
  -6   2   7      225.19      281.41     16.70 o 
  -5   2   7      106.99      118.94     10.87 o 
  -4   2   7     2150.46     2131.99     44.60 o 
  -3   2   7       25.69       28.14      6.09 o 
  -2   2   7     2021.22     2456.88     44.72 o 
  -1   2   7     2680.73     2475.15     47.40 o 
   0   2   7     9599.76     9555.92     98.62 o 
   1   2   7        3.68        0.10      3.85 o 
   2   2   7     2312.39     2135.07     31.25 o 
   3   2   7      685.67      603.43     16.36 o 
   4   2   7     2623.01     2896.23     39.24 o 
   5   2   7       50.11       42.63      5.77 o 
   6   2   7      124.30      190.00     10.56 o 
   7   2   7       49.64       36.53      5.88 o 
   8   2   7      630.53      642.27     21.35 o 
   9   2   7      256.53      263.94     15.87 o 
  10   2   7      148.16      113.42     10.48 o 
  11   2   7       27.32       22.59      6.18 o 
  12   2   7       16.07       12.64     11.03 o 
  13   2   7        1.23       -2.95     10.31 o 
  14   2   7       30.00       32.73     12.31 o 
  15   2   7      160.22      130.63     22.13 o 
  16   2   7       19.40       15.40     13.05 o 
  17   2   7       11.50       -4.52     14.51 o 
 -17   3   7       66.96       30.18     18.44 o 
 -16   3   7       58.45       34.41     13.65 o 
 -15   3   7       52.35       38.97     11.73 o 
 -14   3   7      163.15      185.41     26.31 o 
 -13   3   7       69.29       44.60     14.29 o 
 -12   3   7        0.63        8.25     10.64 o 
 -11   3   7      364.90      462.45     40.07 o 
 -10   3   7       16.12       26.27     10.87 o 
  -9   3   7     1206.52     1299.89     42.29 o 
  -8   3   7       30.88       24.50      8.76 o 
  -7   3   7     3281.33     3580.95     73.64 o 
  -6   3   7     1622.29     1497.12     45.91 o 
  -5   3   7      772.26      824.69     35.09 o 
  -4   3   7      259.36      170.07     12.22 o 
  -3   3   7        0.63       17.06      6.19 o 
  -2   3   7     3533.50     3342.73     54.29 o 
  -1   3   7    15684.67    15472.04    126.32 o 
   0   3   7        0.03        2.57      3.59 o 
   1   3   7     4464.10     4514.76     55.58 o 
   2   3   7      407.12      391.94     16.83 o 
   3   3   7     4009.36     4322.34     55.29 o 
   4   3   7       34.65       27.33      4.34 o 
   5   3   7     1835.81     1741.11     24.52 o 
   6   3   7       90.10       83.65      6.39 o 
   7   3   7     2162.87     2187.82     41.46 o 
   8   3   7       51.84       59.73      7.33 o 
   9   3   7      459.20      457.91     20.64 o 
  10   3   7       84.69       76.09      9.40 o 
  11   3   7     1583.57     1599.27     52.94 o 
  12   3   7      102.92       92.83     13.49 o 
  13   3   7      328.44      492.90     44.02 o 
  14   3   7      141.61      122.42     23.51 o 
  15   3   7     1280.82     1356.96     69.22 o 
  16   3   7       38.34       18.79     14.95 o 
  17   3   7        0.78        0.96     22.88 o 
 -17   4   7      190.49      238.21     47.20 o 
 -16   4   7      300.42      484.10     66.62 o 
 -15   4   7        5.80       40.94     18.20 o 
 -14   4   7        8.20       -9.47     10.83 o 
 -13   4   7        6.56        0.30     13.07 o 
 -12   4   7       27.98       21.45     14.44 o 
 -11   4   7        9.39       12.32     11.80 o 
 -10   4   7        0.00        9.26      9.72 o 
  -9   4   7      130.13      143.62     19.53 o 
  -8   4   7     1400.73     1639.42     54.36 o 
  -7   4   7       59.60       50.56     10.54 o 
  -6   4   7    11844.80    12606.65    131.93 o 
  -5   4   7      173.95      211.78     19.98 o 
  -4   4   7     1803.75     1950.26     46.67 o 
  -3   4   7      555.91      541.21     24.49 o 
  -2   4   7     2335.68     2198.66     45.09 o 
  -1   4   7       45.89       36.51      6.48 o 
   0   4   7     1810.92     1942.13     40.85 o 
   1   4   7     1026.70     1034.36     26.57 o 
   2   4   7     2236.00     2340.77     38.64 o 
   3   4   7       22.50       17.32      3.61 o 
   4   4   7      803.92      815.87     32.20 o 
   5   4   7      156.47      143.71     13.31 o 
   6   4   7      309.10      327.35     14.16 o 
   7   4   7       20.87       21.19      5.42 o 
   8   4   7      117.52      134.34      9.84 o 
   9   4   7       10.75       10.56      4.87 o 
  10   4   7     1880.19     1881.94     80.26 o 
  11   4   7        0.39        8.57      6.54 o 
  12   4   7       38.12       60.93     17.64 o 
  13   4   7        0.91       -2.78     17.00 o 
  14   4   7      120.48       96.93     24.47 o 
  15   4   7       96.57      170.55     46.98 o 
  16   4   7     1731.07     1600.42    114.74 o 
 -16   5   7      140.48      135.34     35.37 o 
 -15   5   7        3.58       33.25     24.09 o 
 -14   5   7        0.14      -13.41     13.41 o 
 -13   5   7      357.50      414.89     45.69 o 
 -12   5   7       25.30       38.31     15.00 o 
 -11   5   7      466.14      406.24     50.14 o 
 -10   5   7        1.37        2.47     11.79 o 
  -9   5   7     3395.74     3389.02     90.40 o 
  -8   5   7      452.71      448.48     29.33 o 
  -7   5   7      260.83      258.36     21.11 o 
  -6   5   7      951.13      987.69     37.70 o 
  -5   5   7     2881.15     2868.22     64.70 o 
  -4   5   7     1203.44     1141.73     44.43 o 
  -3   5   7       31.88       12.77      8.84 o 
  -2   5   7      297.26      301.72     29.68 o 
  -1   5   7       74.67      100.12     10.55 o 
   0   5   7       31.63       17.73      5.48 o 
   1   5   7      549.68      663.37     23.30 o 
   2   5   7       10.49       13.92      3.84 o 
   3   5   7     1377.83     1373.79     50.57 o 
   4   5   7      659.22      667.41     33.56 o 
   5   5   7      688.99      781.01     33.67 o 
   6   5   7      322.26      303.27     19.59 o 
   7   5   7      320.63      281.73     20.98 o 
   8   5   7       12.83        1.56      5.00 o 
   9   5   7      417.53      408.31     29.14 o 
  10   5   7        7.01        2.50      4.36 o 
  11   5   7     2004.97     2035.06     64.53 o 
  12   5   7       64.16       49.23     15.61 o 
  13   5   7      792.15      985.78    112.36 o 
  14   5   7        1.73       48.18     27.73 o 
  15   5   7      177.43       84.95     62.20 o 
  16   5   7       25.08       36.81     59.16 o 
 -15   6   7       67.50       74.88     57.11 o 
 -14   6   7      307.59      343.09     54.84 o 
 -13   6   7       32.45       46.71     19.25 o 
 -12   6   7      394.44      486.53     66.72 o 
 -11   6   7        1.56      -17.74     17.74 o 
 -10   6   7     1496.61     1418.92     95.66 o 
  -9   6   7        7.62       -6.07      9.18 o 
  -8   6   7     1462.18     1281.69     53.65 o 
  -7   6   7      122.21      141.76     18.66 o 
  -6   6   7     1038.14     1214.13     52.09 o 
  -5   6   7      144.57      140.18     15.00 o 
  -4   6   7     2033.83     1980.11     67.82 o 
  -3   6   7      693.10      467.70     93.21 o 
  -2   6   7        0.00        2.79      6.03 o 
  -1   6   7      419.10      447.88     24.75 o 
   0   6   7      675.06      782.91     28.20 o 
   1   6   7      178.80       91.18     34.29 o 
   2   6   7      890.72      924.48     27.05 o 
   3   6   7       21.66       -0.27      9.39 o 
   4   6   7      343.77      346.45     24.47 o 
   5   6   7       48.61       50.38     12.08 o 
   6   6   7        1.97       26.00     12.11 o 
   7   6   7       29.78       42.71      9.37 o 
   8   6   7     6602.40     6895.65    112.22 o 
   9   6   7      331.57      319.05     35.52 o 
  10   6   7        5.91       18.45      9.59 o 
  11   6   7        4.59        2.19     27.80 o 
  12   6   7      177.46      188.15     48.94 o 
  13   6   7       14.48       19.79     27.53 o 
  14   6   7        0.03       26.89     80.55 o 
  15   6   7        9.51       27.25     24.95 o 
 -14   7   7        3.51       12.73     21.60 o 
 -13   7   7       52.17      105.66     42.05 o 
 -12   7   7       64.87       85.12     41.65 o 
 -11   7   7      483.30      613.45     87.46 o 
 -10   7   7        0.64        8.28     20.85 o 
  -9   7   7       55.32       24.01     27.81 o 
  -8   7   7      893.46      906.24     53.00 o 
  -7   7   7      308.99      508.76     81.58 o 
  -6   7   7      246.16      237.21     23.53 o 
  -5   7   7     1561.87     1694.76     69.54 o 
  -4   7   7       64.94       77.71     13.17 o 
  -3   7   7     1010.27      947.53     51.36 o 
  -2   7   7       43.23       16.23      8.09 o 
  -1   7   7       16.11       12.74      6.12 o 
   0   7   7      212.18      121.66     32.96 o 
   1   7   7       87.47       79.54     11.24 o 
   2   7   7       67.40       47.69      8.22 o 
   3   7   7     3998.94     3948.74     99.18 o 
   4   7   7       51.43       14.58     10.01 o 
   5   7   7     2010.48     1964.44     72.69 o 
   6   7   7      220.61      221.02     25.19 o 
   7   7   7     7642.12     7566.49    124.90 o 
   8   7   7       12.16       -6.35     12.78 o 
   9   7   7      142.98       96.02     23.21 o 
  10   7   7        1.04        6.76     34.22 o 
  11   7   7      385.07      467.19     76.71 o 
  12   7   7        1.80        4.38     21.50 o 
  13   7   7        6.77       24.82     48.81 o 
  14   7   7        6.59       21.61     28.33 o 
 -13   8   7        6.63       15.69     31.38 o 
 -12   8   7      433.30      571.44     68.64 o 
 -11   8   7       25.61       19.64     18.78 o 
 -10   8   7        0.35       24.25     44.26 o 
  -9   8   7        1.09        5.84     18.14 o 
  -8   8   7     1782.71     1732.55    107.29 o 
  -7   8   7      229.70      261.42     36.53 o 
  -6   8   7       28.02      102.95     22.67 o 
  -5   8   7      126.88       98.34     15.59 o 
  -4   8   7     1529.14     1416.60     66.70 o 
  -3   8   7        0.07        7.07      7.82 o 
  -2   8   7      211.27      201.09     19.21 o 
  -1   8   7       63.79       35.64      9.90 o 
   0   8   7     6472.51     6364.80    109.12 o 
   1   8   7       92.67       92.05     12.71 o 
   2   8   7      759.58      818.54     27.07 o 
   3   8   7      377.75      345.69     30.73 o 
   4   8   7        0.01      -10.29     10.52 o 
   5   8   7       56.09       31.76     13.46 o 
   6   8   7     1560.78     1666.79     72.34 o 
   7   8   7      732.23      709.79     52.66 o 
   8   8   7     1984.29     2220.94     92.68 o 
   9   8   7       31.82       26.89     24.79 o 
  10   8   7      276.61      228.39    105.75 o 
  11   8   7      272.21      244.86     59.82 o 
  12   8   7      426.97      394.10     77.99 o 
  13   8   7        1.81      -69.54     99.67 o 
 -12   9   7       62.16      125.43     35.95 o 
 -11   9   7        1.75       28.26     25.59 o 
 -10   9   7        0.02      -20.74     20.74 o 
  -9   9   7      454.21      513.74     62.81 o 
  -8   9   7       72.53       49.36     16.22 o 
  -7   9   7        2.25       -3.59     14.15 o 
  -6   9   7       28.10       13.74     13.85 o 
  -5   9   7     3778.57     3629.50    107.81 o 
  -4   9   7        1.05       18.16     12.11 o 
  -3   9   7     1599.62     1569.04     68.05 o 
  -2   9   7       14.12        0.33      4.43 o 
  -1   9   7      821.51      731.96     45.32 o 
   0   9   7       66.31       73.30     14.67 o 
   1   9   7      214.37      186.86     17.36 o 
   2   9   7       71.49       56.49     14.62 o 
   3   9   7       51.41       51.24     13.79 o 
   4   9   7        6.81        6.41     11.66 o 
   5   9   7      578.63      638.68     46.86 o 
   6   9   7       12.54        3.80     10.34 o 
   7   9   7      461.88      451.57     44.67 o 
   8   9   7       17.12       -7.84     17.28 o 
   9   9   7       24.33       90.48     48.38 o 
  10   9   7       32.34       73.03     35.52 o 
  11   9   7        4.63       53.75     30.80 o 
 -10  10   7       91.11       60.70     25.24 o 
  -9  10   7        5.03      -13.73     15.22 o 
  -8  10   7      906.31      936.36     70.20 o 
  -7  10   7       13.41        7.72     18.25 o 
  -6  10   7      440.85      417.29     44.27 o 
  -5  10   7       45.31       60.48     15.95 o 
  -4  10   7      348.97      327.04     33.47 o 
  -3  10   7       26.00       31.76     11.71 o 
  -2  10   7      187.75      173.48     28.87 o 
  -1  10   7       31.43        1.87     10.88 o 
   0  10   7        1.49       15.65     12.71 o 
   1  10   7        9.47        3.19     12.65 o 
   2  10   7        0.06        0.53     11.03 o 
   3  10   7      374.56      432.20     45.09 o 
   4  10   7      326.29      281.06     31.00 o 
   5  10   7      201.15      223.97     31.03 o 
   6  10   7       34.92        3.74     14.85 o 
   7  10   7        3.77       -9.60     23.73 o 
   8  10   7       23.14        9.69     26.08 o 
   9  10   7       19.34        3.26     20.92 o 
  10  10   7       32.23       37.17     28.70 o 
  -7  11   7       61.86       22.04     16.05 o 
  -6  11   7        5.48        4.99     15.03 o 
  -5  11   7       73.99       79.92     20.99 o 
  -4  11   7       12.44       17.75     15.41 o 
  -3  11   7      133.97       75.55     26.84 o 
  -2  11   7       12.38      -10.34     14.70 o 
  -1  11   7       11.55      -15.24     15.24 o 
   0  11   7       12.84       25.87     20.84 o 
   1  11   7       98.05       94.11     27.68 o 
   2  11   7       19.03       -3.21     19.67 o 
   3  11   7      340.10      416.64     45.23 o 
   4  11   7        0.62       18.04     15.67 o 
   5  11   7      171.26       82.45     30.66 o 
   6  11   7       84.09       47.31     19.80 o 
   7  11   7      104.77       79.21     30.62 o 
  -2  12   7      119.72      111.25     37.12 o 
  -1  12   7        4.03       18.99     19.84 o 
   0  12   7       27.48       39.35     19.89 o 
   1  12   7       26.51       29.66     19.88 o 
   2  12   7      352.67      268.98     52.03 o 
 -16   0   8      538.73      604.52     79.25 o 
 -14   0   8      430.69      432.49     45.14 o 
 -12   0   8       10.23       16.81     16.08 o 
 -10   0   8     1623.86     1429.08     75.99 o 
  -8   0   8      358.82      393.12     38.76 o 
  -6   0   8      355.66      275.19     23.31 o 
  -4   0   8      194.39      169.81     22.93 o 
  -2   0   8    46585.24    48849.47    338.10 o 
   0   0   8    76481.86    73183.51    238.02 o 
   2   0   8    36822.35    37805.01    843.84 o 
   4   0   8    11053.18    11349.25     82.94 o 
   6   0   8    11671.22    12123.75    138.58 o 
   8   0   8        1.32      181.20     28.50 o 
  10   0   8     9193.36     9356.57    135.89 o 
  12   0   8       46.27       26.05     13.40 o 
  14   0   8      448.58      432.59     44.59 o 
  16   0   8       11.65      123.61     40.08 o 
 -17   1   8      135.95      183.47     29.99 o 
 -16   1   8       30.53       27.03     14.74 o 
 -15   1   8       17.50       -8.01     11.11 o 
 -14   1   8      255.16      258.32     27.49 o 
 -13   1   8      893.97      854.47     47.54 o 
 -12   1   8       63.83       46.46     13.59 o 
 -11   1   8        2.86       19.59     12.50 o 
 -10   1   8      136.77      143.51     19.10 o 
  -9   1   8     1832.98     1771.17     57.67 o 
  -8   1   8       41.50       42.95     10.44 o 
  -7   1   8     7858.59     8207.52    112.54 o 
  -6   1   8       21.50       17.42      8.19 o 
  -5   1   8     1320.08     1564.69     48.46 o 
  -4   1   8      167.03      150.49     20.30 o 
  -3   1   8     1042.92      965.64     29.14 o 
  -2   1   8      706.16      583.78     33.08 o 
  -1   1   8    12373.44    12992.85    224.91 o 
   0   1   8      127.58       82.71     10.10 o 
   1   1   8     1129.33     1148.73     20.39 o 
   2   1   8       74.40       70.33      5.39 o 
   3   1   8     6599.76     6692.54     53.54 o 
   4   1   8       45.03       38.15      4.88 o 
   5   1   8     3626.17     3947.58     39.19 o 
   6   1   8      161.58      159.03      8.26 o 
   7   1   8      160.43      106.91      7.24 o 
   8   1   8        2.74       -2.35      3.58 o 
   9   1   8      204.84      176.65     12.89 o 
  10   1   8       20.91       23.83      5.06 o 
  11   1   8       58.26       65.30      8.60 o 
  12   1   8        1.91        2.42      5.61 o 
  13   1   8       15.82       21.54     10.42 o 
  14   1   8      136.89      125.40     17.85 o 
  15   1   8       92.80       57.79     20.62 o 
  16   1   8       10.14       -5.26     13.40 o 
  17   1   8       88.15      172.91     35.20 o 
 -17   2   8       14.09      -13.50     16.24 o 
 -16   2   8       73.21       57.81     18.39 o 
 -15   2   8        0.01       -3.84     11.04 o 
 -14   2   8     2188.64     2089.82     73.46 o 
 -13   2   8      380.64      359.85     31.32 o 
 -12   2   8      112.61       89.18     19.12 o 
 -11   2   8       14.52       30.06     13.67 o 
 -10   2   8      212.02      220.20     23.15 o 
  -9   2   8      371.72      311.15     23.09 o 
  -8   2   8      116.37      131.05     14.07 o 
  -7   2   8      171.43      182.28     14.86 o 
  -6   2   8      915.30     1325.52     36.13 o 
  -5   2   8       11.55       18.38      5.90 o 
  -4   2   8      519.14      721.01     25.50 o 
  -3   2   8       28.76       18.72      5.49 o 
  -2   2   8     2237.98     2317.79     43.47 o 
  -1   2   8       53.71       28.75      8.27 o 
   0   2   8      775.98      779.82     29.37 o 
   1   2   8      351.91      307.91     14.91 o 
   2   2   8    30663.10    31367.36    133.29 o 
   3   2   8     2675.25     2416.49     33.63 o 
   4   2   8      264.72      315.59     13.43 o 
   5   2   8      224.57      208.82     12.66 o 
   6   2   8    10688.99    11147.41     83.98 o 
   7   2   8      866.77      760.12     19.48 o 
   8   2   8      564.09      696.23     22.73 o 
   9   2   8       84.96       96.20      8.82 o 
  10   2   8      105.01      100.93      8.94 o 
  11   2   8       42.25       38.46      6.24 o 
  12   2   8        0.76        9.42      6.84 o 
  13   2   8        2.65       -4.59      7.30 o 
  14   2   8      381.45      321.91     33.29 o 
  15   2   8      128.16      164.44     23.56 o 
  16   2   8        0.18       24.53     10.23 o 
  17   2   8        0.19       13.70     13.20 o 
 -17   3   8      544.28      545.98     50.87 o 
 -16   3   8      467.91      523.44     48.38 o 
 -15   3   8       98.71       80.34     16.63 o 
 -14   3   8        0.00        4.27     13.17 o 
 -13   3   8        2.79        6.61     11.05 o 
 -12   3   8       97.87       80.36     17.98 o 
 -11   3   8        0.05      -14.84     14.84 o 
 -10   3   8        1.01        0.88     12.13 o 
  -9   3   8       34.67       11.22      7.92 o 
  -8   3   8      216.26      220.58     17.50 o 
  -7   3   8     1238.60     1476.31     47.88 o 
  -6   3   8       13.11       11.94      6.16 o 
  -5   3   8     8812.73     9436.90    119.57 o 
  -4   3   8      379.65      369.76     19.73 o 
  -3   3   8     3853.30     4072.27     64.93 o 
  -2   3   8      977.01      978.67     34.01 o 
  -1   3   8    11624.00    12337.91    116.19 o 
   0   3   8       14.62       54.46      7.76 o 
   1   3   8      121.20      201.03     11.90 o 
   2   3   8      237.82      196.19      9.91 o 
   3   3   8      141.16      128.06      8.61 o 
   4   3   8      251.56      234.69     13.31 o 
   5   3   8    11340.91    11412.44     95.82 o 
   6   3   8     1662.89     1637.73     33.87 o 
   7   3   8     3776.46     3798.68     47.22 o 
   8   3   8        2.03        3.07      4.65 o 
   9   3   8       99.12       77.19      8.30 o 
  10   3   8       38.66       24.71      7.51 o 
  11   3   8      641.40      643.73     33.30 o 
  12   3   8      141.95      130.85     18.89 o 
  13   3   8      230.99      222.41     31.10 o 
  14   3   8      127.76      115.04     23.62 o 
  15   3   8      773.59      651.64     48.06 o 
  16   3   8       52.10       27.04     19.24 o 
  17   3   8      373.10      434.78     79.45 o 
 -16   4   8       66.03       90.64     25.41 o 
 -15   4   8        0.01        9.71     17.92 o 
 -14   4   8       13.31        5.35     13.03 o 
 -13   4   8       58.58       34.27     13.43 o 
 -12   4   8      287.24      284.14     36.18 o 
 -11   4   8       50.23       61.80     22.24 o 
 -10   4   8     1770.55     1864.39     82.55 o 
  -9   4   8       28.71       29.96     10.84 o 
  -8   4   8      342.39      371.67     26.25 o 
  -7   4   8      104.23       97.30     13.49 o 
  -6   4   8     2383.49     2374.39     58.45 o 
  -5   4   8       36.28       28.36      8.19 o 
  -4   4   8    25120.75    27110.33    184.50 o 
  -3   4   8     2356.04     2435.28     61.89 o 
  -2   4   8      655.24      666.98     25.24 o 
  -1   4   8     1896.57     1787.77     42.11 o 
   0   4   8     2485.57     2514.55     47.12 o 
   1   4   8        0.95       -0.03      4.42 o 
   2   4   8       64.59       66.68      7.40 o 
   3   4   8        3.81        4.31      3.97 o 
   4   4   8      570.21      603.47     21.05 o 
   5   4   8      303.36      320.59     16.23 o 
   6   4   8      295.03      258.68     12.32 o 
   7   4   8      353.21      340.07     14.82 o 
   8   4   8        2.15        7.30      5.49 o 
   9   4   8        1.96        1.97      7.75 o 
  10   4   8       64.51       52.98      7.42 o 
  11   4   8       40.41       34.59      7.93 o 
  12   4   8      596.36      722.32     58.92 o 
  13   4   8        0.39        1.31     12.88 o 
  14   4   8      315.93      267.25     48.70 o 
  15   4   8       49.07       50.79     30.83 o 
  16   4   8      861.81      968.55    166.02 o 
 -16   5   8        7.33       36.04     26.45 o 
 -15   5   8       17.30        0.07     18.31 o 
 -14   5   8        7.91        2.30     11.37 o 
 -13   5   8      395.06      340.14     41.90 o 
 -12   5   8        2.52      -14.81     14.81 o 
 -11   5   8      256.29      271.87     42.37 o 
 -10   5   8       11.21       17.91     17.92 o 
  -9   5   8      660.51      625.52     42.44 o 
  -8   5   8       23.95        9.40      8.09 o 
  -7   5   8       48.47       44.71     14.72 o 
  -6   5   8      234.17      220.25     19.29 o 
  -5   5   8     3447.58     3857.94     76.42 o 
  -4   5   8     2672.94     2588.41     67.58 o 
  -3   5   8      699.06      764.65     31.43 o 
  -2   5   8      310.46      229.73     34.51 o 
  -1   5   8      536.02      475.19     25.87 o 
   0   5   8      871.83      848.64     30.27 o 
   1   5   8     1177.78     1223.54     30.61 o 
   2   5   8      729.70      757.71     36.88 o 
   3   5   8     7629.78     7760.86     83.87 o 
   4   5   8      400.67      477.53     28.47 o 
   5   5   8      569.85      622.35     34.55 o 
   6   5   8      214.02      178.78     14.71 o 
   7   5   8     1987.59     2051.76     50.52 o 
   8   5   8      189.05      203.34     13.75 o 
   9   5   8      388.75      388.03     19.09 o 
  10   5   8      150.27      139.67     14.33 o 
  11   5   8     1588.86     1742.29     56.78 o 
  12   5   8       55.71      144.98     46.93 o 
  13   5   8     1881.00     1905.38    156.54 o 
  14   5   8        3.18      -34.76     34.76 o 
  15   5   8       41.73       40.79     31.01 o 
  16   5   8       16.11       83.68     36.58 o 
 -15   6   8        5.95      -14.55     39.91 o 
 -14   6   8     1108.74     1404.81    132.74 o 
 -13   6   8       28.75       11.82     15.84 o 
 -12   6   8       37.39       38.42     19.67 o 
 -11   6   8        5.43        1.22     18.65 o 
 -10   6   8      962.78      939.50     78.12 o 
  -9   6   8        1.14        0.03      8.64 o 
  -8   6   8      270.19      258.05     24.59 o 
  -7   6   8      111.11      157.34     20.30 o 
  -6   6   8       47.65       73.42     13.65 o 
  -5   6   8       42.73       43.92      9.63 o 
  -4   6   8     1206.90     1145.93     47.50 o 
  -3   6   8      438.33      413.27     39.15 o 
  -2   6   8     2387.63     2344.73     55.10 o 
  -1   6   8        1.04        0.40      5.17 o 
   0   6   8      272.25      242.57     17.32 o 
   1   6   8       18.62       19.72      9.26 o 
   2   6   8     2094.15     2111.08     36.39 o 
   3   6   8      976.07      942.48     40.64 o 
   4   6   8      762.14      672.92     38.62 o 
   5   6   8      476.31      477.99     30.72 o 
   6   6   8     5930.47     6138.77    109.87 o 
   7   6   8      113.24      122.60     13.92 o 
   8   6   8      418.80      392.95     26.60 o 
   9   6   8      292.68      317.36     23.63 o 
  10   6   8     2166.22     2332.10     88.95 o 
  11   6   8       31.26        8.40     32.33 o 
  12   6   8        9.05        8.20     20.36 o 
  13   6   8       11.83       11.39     26.54 o 
  14   6   8      135.97      126.89     87.44 o 
  15   6   8       54.79       71.96     75.75 o 
 -14   7   8       31.12       11.28     19.64 o 
 -13   7   8      583.58      562.31     96.55 o 
 -12   7   8       55.89        1.93     16.71 o 
 -11   7   8      937.40     1041.03    115.49 o 
 -10   7   8       14.27       21.24     17.33 o 
  -9   7   8       22.62       -7.62     16.96 o 
  -8   7   8       35.85       24.58     14.06 o 
  -7   7   8     3058.24     2779.91     75.44 o 
  -6   7   8     1288.66     1351.74     52.38 o 
  -5   7   8       21.61       32.90     16.00 o 
  -4   7   8      272.38      250.31     34.77 o 
  -3   7   8      790.67      760.90     48.23 o 
  -2   7   8       45.88       25.75     12.45 o 
  -1   7   8      149.55       75.01     19.86 o 
   0   7   8       45.92       27.86      7.47 o 
   1   7   8       50.56       28.53      8.12 o 
   2   7   8      323.76      318.59     19.05 o 
   3   7   8     5468.00     5354.55    115.82 o 
   4   7   8      596.49      609.17     40.29 o 
   5   7   8      566.27      546.65     38.50 o 
   6   7   8      160.36      165.05     22.18 o 
   7   7   8      602.79      722.81     38.31 o 
   8   7   8      810.41      810.84     52.25 o 
   9   7   8      270.43      389.96     40.32 o 
  10   7   8        5.14       37.71     23.56 o 
  11   7   8       47.23       89.25     37.30 o 
  12   7   8       67.79       98.60     36.82 o 
  13   7   8      357.44      344.34     70.91 o 
  14   7   8       11.27      -26.63     63.43 o 
 -13   8   8       14.92       51.04     24.18 o 
 -12   8   8       45.90       49.17     20.47 o 
 -11   8   8       31.15       17.43     21.34 o 
 -10   8   8       29.48      -16.11     18.15 o 
  -9   8   8        1.58       19.77     19.25 o 
  -8   8   8     1431.40     1576.82     83.86 o 
  -7   8   8        5.60       -0.07     12.26 o 
  -6   8   8        5.31       24.20     11.53 o 
  -5   8   8      100.85       78.64     15.83 o 
  -4   8   8        3.82        5.34      6.06 o 
  -3   8   8      145.69      146.89     20.05 o 
  -2   8   8     1725.70     1327.97     57.34 o 
  -1   8   8      148.94      122.66     17.50 o 
   0   8   8     4182.91     4244.14     92.58 o 
   1   8   8      106.61      118.02     15.99 o 
   2   8   8      440.64      361.31     15.33 o 
   3   8   8       79.82       87.66     20.96 o 
   4   8   8       44.06       64.16     15.80 o 
   5   8   8      184.87      154.60     24.57 o 
   6   8   8        8.93       29.66     14.84 o 
   7   8   8        2.17       -7.38     11.02 o 
   8   8   8     1608.94     1822.85     83.56 o 
   9   8   8       40.74       77.65     35.84 o 
  10   8   8      251.64      259.13     56.21 o 
  11   8   8       33.15       45.67     23.48 o 
  12   8   8      945.16     1287.90    138.40 o 
  13   8   8       17.36       34.46     36.36 o 
 -11   9   8       47.19       62.28     25.73 o 
 -10   9   8       71.47       42.45     23.49 o 
  -9   9   8      248.65      153.26     46.89 o 
  -8   9   8      607.11      571.94     53.50 o 
  -7   9   8       31.67       63.23     17.18 o 
  -6   9   8       29.30       20.43     12.19 o 
  -5   9   8      390.60      359.83     38.55 o 
  -4   9   8        8.40        2.19     13.85 o 
  -3   9   8      173.44      139.79     21.37 o 
  -2   9   8       40.39       30.61     11.97 o 
  -1   9   8      799.49      721.99     51.01 o 
   0   9   8      529.26      486.13     34.48 o 
   1   9   8      701.67      783.78     35.42 o 
   2   9   8        1.27       10.91      7.94 o 
   3   9   8       10.48        9.23     14.42 o 
   4   9   8      121.83      134.29     25.26 o 
   5   9   8     1952.84     2225.13     87.63 o 
   6   9   8      681.13      647.94     48.19 o 
   7   9   8       42.62       13.14     12.93 o 
   8   9   8      228.58      163.74     34.50 o 
   9   9   8       17.92       -0.15     30.51 o 
  10   9   8       14.37       36.55     43.77 o 
  11   9   8      623.54      606.73     92.94 o 
 -10  10   8        5.56       19.82     21.26 o 
  -9  10   8       30.77       36.59     20.76 o 
  -8  10   8      155.27      199.22     32.51 o 
  -7  10   8       60.02       52.26     20.49 o 
  -6  10   8        1.52        2.11     11.57 o 
  -5  10   8       32.02        6.23     12.19 o 
  -4  10   8      314.22      327.33     34.14 o 
  -3  10   8        7.20       17.50     11.89 o 
  -2  10   8     3229.61     3164.54    115.26 o 
  -1  10   8       73.22       81.92     18.24 o 
   0  10   8        7.04        4.89     15.69 o 
   1  10   8       24.81       19.79     12.45 o 
   2  10   8     4279.19     4146.75    134.43 o 
   3  10   8        7.02       16.83     24.58 o 
   4  10   8       95.98       79.68     20.88 o 
   5  10   8      384.02      455.35     48.83 o 
   6  10   8       44.94       65.81     21.39 o 
   7  10   8        0.07      -33.09     33.09 o 
   8  10   8       21.81        3.99     22.07 o 
   9  10   8        3.78       13.77     20.90 o 
  -7  11   8      315.20      352.98     41.56 o 
  -6  11   8        1.25       13.25     12.93 o 
  -5  11   8       31.97        4.40     20.09 o 
  -4  11   8        6.89      -21.48     21.48 o 
  -3  11   8        7.03       -8.95     56.03 o 
  -2  11   8       38.81       35.64     15.02 o 
  -1  11   8       54.98       13.36     13.24 o 
   0  11   8       37.96       33.02     16.56 o 
   1  11   8        0.38       10.76     18.78 o 
   2  11   8      213.55      267.38     36.09 o 
   3  11   8       73.58       93.56     24.46 o 
   4  11   8      304.44      327.99     52.01 o 
   5  11   8      132.99       79.91     22.03 o 
   6  11   8       12.35      -23.11     23.11 o 
   7  11   8      149.74      100.02     38.05 o 
  -1  12   8       78.61       64.67     30.93 o 
   0  12   8       99.24       76.41     25.38 o 
   1  12   8      446.23      578.59     68.98 o 
 -17   0   9      117.69      167.00     46.79 o 
 -15   0   9       14.98        2.51     25.60 o 
 -13   0   9     1771.44     1746.55     91.38 o 
 -11   0   9      196.69      234.02     34.59 o 
  -9   0   9      890.52      946.34     59.37 o 
  -7   0   9       31.32       15.44     11.03 o 
  -5   0   9      259.64      205.02     28.16 o 
  -3   0   9     1075.22     1090.70     57.97 o 
  -1   0   9      386.35      358.62     20.49 o 
   1   0   9     2728.83     2520.73     46.69 o 
   3   0   9      144.16       86.59      9.92 o 
   5   0   9      361.95      295.19     16.39 o 
   7   0   9      307.54      249.43     20.47 o 
   9   0   9       15.21       30.55      8.82 o 
  11   0   9       48.73       34.58     10.85 o 
  13   0   9      214.40      216.51     25.44 o 
  15   0   9        6.38        0.19     20.99 o 
  17   0   9      147.20      117.28     77.03 o 
 -17   1   9      149.41      175.50     28.37 o 
 -16   1   9        0.50       -0.50     13.40 o 
 -15   1   9      483.47      484.14     36.56 o 
 -14   1   9       10.85        6.10     12.66 o 
 -13   1   9       99.91       68.64     14.29 o 
 -12   1   9      128.63      168.59     22.57 o 
 -11   1   9        0.75        4.55     12.01 o 
 -10   1   9      315.13      293.28     27.15 o 
  -9   1   9      113.02      119.22     16.18 o 
  -8   1   9      201.83      168.15     18.07 o 
  -7   1   9       37.80       25.56      7.89 o 
  -6   1   9       30.42       48.20      9.83 o 
  -5   1   9     1302.28     1588.04     49.92 o 
  -4   1   9       99.13      154.75     20.76 o 
  -3   1   9     5827.24     6072.58     85.82 o 
  -2   1   9        0.73        3.39      6.08 o 
  -1   1   9    23406.16    23603.81    164.98 o 
   0   1   9      329.05      288.18     13.09 o 
   1   1   9     5509.48     5291.69     45.85 o 
   2   1   9       92.93       92.57      6.41 o 
   3   1   9     2074.09     2167.65     37.74 o 
   4   1   9      598.13      565.51     17.36 o 
   5   1   9    17688.80    18974.14    122.78 o 
   6   1   9       43.87       48.10      4.33 o 
   7   1   9      171.50      249.04     10.65 o 
   8   1   9      516.18      488.86     18.18 o 
   9   1   9       10.82       12.38      6.47 o 
  10   1   9       55.58       45.54      7.10 o 
  11   1   9      252.61      244.35     17.60 o 
  12   1   9      195.64      178.30     15.92 o 
  13   1   9        1.60        4.88      7.82 o 
  14   1   9        7.42        8.12      8.17 o 
  15   1   9       35.72       33.46     10.72 o 
  16   1   9       86.62       55.27     19.10 o 
  17   1   9      257.90      230.77     38.50 o 
 -17   2   9       15.42       -8.97     18.92 o 
 -16   2   9        0.28       18.54     13.98 o 
 -15   2   9      478.59      481.16     36.98 o 
 -14   2   9        4.57       19.55     11.07 o 
 -13   2   9       45.97       58.53     15.51 o 
 -12   2   9      619.70      540.61     43.86 o 
 -11   2   9      491.85      527.16     43.32 o 
 -10   2   9      180.51      241.95     24.79 o 
  -9   2   9       32.56       10.53      7.49 o 
  -8   2   9      157.05      149.29     15.41 o 
  -7   2   9       36.72       32.91      7.44 o 
  -6   2   9     1493.20     1785.30     42.57 o 
  -5   2   9      295.06      292.22     17.82 o 
  -4   2   9     8043.99     8511.00     98.18 o 
  -3   2   9      118.11      107.61      9.90 o 
  -2   2   9      357.42      362.28     17.69 o 
  -1   2   9     1034.19      940.60     32.70 o 
   0   2   9     6079.82     6033.71     74.19 o 
   1   2   9      540.37      519.05     18.18 o 
   2   2   9     4786.15     5250.17     53.42 o 
   3   2   9       30.53       16.69      4.22 o 
   4   2   9    11280.33    11955.67     80.93 o 
   5   2   9       45.93       46.14      5.74 o 
   6   2   9      749.31      906.33     28.08 o 
   7   2   9      116.67      141.79     10.04 o 
   8   2   9      486.48      548.33     19.21 o 
   9   2   9        3.20        4.55      4.16 o 
  10   2   9       55.66       66.78      8.52 o 
  11   2   9       43.29       30.84      5.27 o 
  12   2   9      114.80       85.21      9.92 o 
  13   2   9       33.14       10.38     19.58 o 
  14   2   9      808.46      779.63     50.77 o 
  15   2   9      387.28      450.01     39.69 o 
  16   2   9       82.46       87.22     18.90 o 
  17   2   9        0.03        6.59     16.37 o 
 -17   3   9      426.54      578.28     52.38 o 
 -16   3   9       11.43       33.00     15.23 o 
 -15   3   9      111.82       70.38     24.11 o 
 -14   3   9      178.63      186.81     26.32 o 
 -13   3   9      310.27      314.24     36.18 o 
 -12   3   9        7.71      -10.75     13.08 o 
 -11   3   9        0.11       -2.66     13.14 o 
 -10   3   9       45.01       35.37     23.10 o 
  -9   3   9        7.78       10.21     10.94 o 
  -8   3   9      410.35      412.90     24.16 o 
  -7   3   9        4.31       -5.17      6.48 o 
  -6   3   9      500.68      461.32     28.83 o 
  -5   3   9       48.31       40.07      8.30 o 
  -4   3   9      376.33      329.45     18.66 o 
  -3   3   9      351.58      456.70     46.73 o 
  -2   3   9       25.05       10.46      6.43 o 
  -1   3   9       42.06       96.22     13.61 o 
   0   3   9        1.40       10.08      5.27 o 
   1   3   9      321.75      232.58     13.07 o 
   2   3   9      512.69      574.38     16.97 o 
   3   3   9     5880.17     6815.89     63.27 o 
   4   3   9        0.03       -1.54      3.97 o 
   5   3   9       21.24       20.84      4.93 o 
   6   3   9      612.92      638.74     23.23 o 
   7   3   9      163.58      192.36     13.16 o 
   8   3   9      108.80      130.75     12.18 o 
   9   3   9       71.42      280.38     22.01 o 
  10   3   9      279.65      279.61     17.98 o 
  11   3   9        0.30       -5.99      5.99 o 
  12   3   9       20.20        9.67      9.27 o 
  13   3   9     2476.41     2675.17    102.04 o 
  14   3   9       57.12       38.59     13.51 o 
  15   3   9      489.67      548.32     50.13 o 
  16   3   9        1.00      -27.71     32.05 o 
  17   3   9      453.36      496.84     83.92 o 
 -16   4   9      733.49      757.66     68.06 o 
 -15   4   9      131.85      122.92     34.49 o 
 -14   4   9      196.66      206.00     32.73 o 
 -13   4   9       53.27       29.07     16.35 o 
 -12   4   9        9.79       26.99     14.72 o 
 -11   4   9        4.98        0.93     11.78 o 
 -10   4   9     2920.32     2883.38    156.41 o 
  -9   4   9      106.74       99.12     14.73 o 
  -8   4   9      519.92      520.64     34.64 o 
  -7   4   9       43.50       43.55     10.47 o 
  -6   4   9      110.54      112.76     13.07 o 
  -5   4   9      246.77      275.55     20.14 o 
  -4   4   9     2622.38     2742.20     59.79 o 
  -3   4   9     1278.79     1200.95     42.60 o 
  -2   4   9     1041.19     1095.87     32.97 o 
  -1   4   9      109.72      109.39     11.30 o 
   0   4   9       78.43       47.88      6.74 o 
   1   4   9      732.31      800.91     27.77 o 
   2   4   9     5279.00     5388.51     55.28 o 
   3   4   9      353.86      357.00     16.38 o 
   4   4   9        0.49        0.33      5.56 o 
   5   4   9        3.00       -0.32      5.15 o 
   6   4   9       65.00       46.58      5.73 o 
   7   4   9       33.64       37.12      4.65 o 
   8   4   9     1776.13     1615.73     56.03 o 
   9   4   9       19.46       20.74      6.80 o 
  10   4   9     1587.93     1600.54     39.64 o 
  11   4   9        0.91       -2.27      4.66 o 
  12   4   9       10.48       14.85     15.43 o 
  13   4   9       14.62       18.38     16.32 o 
  14   4   9     1300.82     1483.86    145.30 o 
  15   4   9        0.91       -6.89     27.80 o 
  16   4   9     1011.02     1006.85     91.07 o 
 -16   5   9      102.75      140.76     39.07 o 
 -15   5   9      124.23       83.59     49.63 o 
 -14   5   9       24.40        8.53     13.03 o 
 -13   5   9      118.63      134.52     28.41 o 
 -12   5   9        2.84      -17.53     17.53 o 
 -11   5   9      290.97      250.41     34.51 o 
 -10   5   9      104.66       73.98     33.18 o 
  -9   5   9     2627.99     2490.51     99.00 o 
  -8   5   9      278.28      243.70     23.92 o 
  -7   5   9      288.93      257.99     29.64 o 
  -6   5   9      514.54      569.66     54.36 o 
  -5   5   9       15.21       31.32     10.73 o 
  -4   5   9      224.57      223.85     18.37 o 
  -3   5   9     3692.83     4012.44    102.90 o 
  -2   5   9       53.82       41.76      9.09 o 
  -1   5   9      127.51       96.17     11.22 o 
   0   5   9      338.25      314.98     17.85 o 
   1   5   9      323.55      247.59     28.69 o 
   2   5   9        0.14       -1.89      5.61 o 
   3   5   9        0.92        9.58      4.25 o 
   4   5   9      119.17      136.27     19.90 o 
   5   5   9      953.33      956.64     41.94 o 
   6   5   9        6.25        6.79      7.91 o 
   7   5   9        2.01        0.64      4.30 o 
   8   5   9        0.01       -1.98      3.24 o 
   9   5   9      192.58      215.88     13.47 o 
  10   5   9       33.47       27.34      9.92 o 
  11   5   9     6805.86     7136.94    230.63 o 
  12   5   9       47.26       36.02     34.64 o 
  13   5   9     1145.47     1221.82    125.03 o 
  14   5   9      110.37      133.98     70.90 o 
  15   5   9      545.34      642.81     96.70 o 
  16   5   9       31.15       82.88     36.88 o 
 -15   6   9        9.54      -24.98     24.98 o 
 -14   6   9       95.93       81.49     28.74 o 
 -13   6   9        0.26       20.08     20.78 o 
 -12   6   9      640.44      632.75     59.29 o 
 -11   6   9       23.94       24.45     15.46 o 
 -10   6   9      582.18      625.22     64.27 o 
  -9   6   9       11.54       10.05     10.26 o 
  -8   6   9     1053.42      974.21     49.31 o 
  -7   6   9      137.97      139.91     21.01 o 
  -6   6   9      454.71      984.94    131.30 o 
  -5   6   9        0.05        6.81     11.12 o 
  -4   6   9      913.95      908.49     43.20 o 
  -3   6   9     1042.15      964.96     66.93 o 
  -2   6   9      850.35      907.88     34.90 o 
  -1   6   9      420.46      347.56     23.63 o 
   0   6   9      281.23      182.25     50.09 o 
   1   6   9        0.91       -4.62      4.62 o 
   2   6   9        8.93        5.88      4.07 o 
   3   6   9        8.09       26.78     10.07 o 
   4   6   9       62.57       37.76     12.85 o 
   5   6   9       57.57       22.26     11.02 o 
   6   6   9      772.13      772.64     38.64 o 
   7   6   9      125.94      131.73     16.83 o 
   8   6   9     6755.01     6494.00    100.81 o 
   9   6   9       16.87        9.31      7.92 o 
  10   6   9     1419.29     1524.94    130.97 o 
  11   6   9       48.43       22.21     28.60 o 
  12   6   9       76.05      130.87     42.61 o 
  13   6   9        0.69       14.44     33.64 o 
  14   6   9       11.41       24.20     27.49 o 
  15   6   9       24.13       54.40     39.55 o 
 -14   7   9       44.73       -1.84     26.49 o 
 -13   7   9      171.76      145.82     37.50 o 
 -12   7   9        9.73      -15.36     40.37 o 
 -11   7   9      535.59      572.92     66.88 o 
 -10   7   9       11.64       14.86     17.59 o 
  -9   7   9       48.44       -1.09     17.15 o 
  -8   7   9      248.87      250.45     41.19 o 
  -7   7   9     3762.93     3304.77     84.05 o 
  -6   7   9      141.81      158.52     19.34 o 
  -5   7   9      714.75      774.46     41.00 o 
  -4   7   9       56.07       54.74     11.49 o 
  -3   7   9      201.09      195.81     23.20 o 
  -2   7   9        1.94        1.85      8.40 o 
  -1   7   9      152.88      126.18     15.39 o 
   0   7   9      361.85      335.15     20.83 o 
   1   7   9      413.87      421.95     25.71 o 
   2   7   9      482.24      458.69     23.55 o 
   3   7   9     7007.03     6983.07    153.81 o 
   4   7   9       15.98       13.31     17.16 o 
   5   7   9     1006.92     1000.48     51.53 o 
   6   7   9       38.58       24.00     12.20 o 
   7   7   9       32.80       23.66      8.90 o 
   8   7   9      483.34      475.16     57.51 o 
   9   7   9      173.42      160.99     43.23 o 
  10   7   9       83.48       41.27     23.84 o 
  11   7   9       59.95       39.14     26.63 o 
  12   7   9       88.70       93.03     43.20 o 
  13   7   9      240.18      285.39     81.89 o 
  14   7   9        0.33      -10.01     24.42 o 
 -13   8   9       62.27       94.66     27.70 o 
 -12   8   9      219.60      358.50     67.71 o 
 -11   8   9        0.60       -7.01     20.95 o 
 -10   8   9      347.12      378.14     54.23 o 
  -9   8   9       74.57       78.46     27.55 o 
  -8   8   9        5.96       17.76     15.56 o 
  -7   8   9       29.14       43.49     15.59 o 
  -6   8   9       54.67       15.88     14.63 o 
  -5   8   9      103.64       93.12     16.53 o 
  -4   8   9       16.23        8.73      6.29 o 
  -3   8   9      421.84      403.49     32.30 o 
  -2   8   9      155.37      192.11     22.95 o 
  -1   8   9       27.99       19.13     11.41 o 
   0   8   9      396.78      463.20     30.30 o 
   1   8   9      195.37      212.56     19.48 o 
   2   8   9       28.55       27.28      8.87 o 
   3   8   9      437.00      411.40     40.72 o 
   4   8   9      992.23      950.27     62.00 o 
   5   8   9       99.13       84.87     21.34 o 
   6   8   9      239.37      233.78     27.69 o 
   7   8   9      428.39      417.54     36.50 o 
   8   8   9      915.92      887.18     77.79 o 
   9   8   9      166.42      180.62     47.51 o 
  10   8   9      425.01      483.86     80.81 o 
  11   8   9        0.07      -24.27     24.27 o 
  12   8   9      293.28      307.18     68.38 o 
  13   8   9      164.85      241.77     81.70 o 
 -11   9   9       36.97        6.44     29.44 o 
 -10   9   9       35.36       69.40     25.74 o 
  -9   9   9       21.31       56.20     41.84 o 
  -8   9   9        0.13      -13.12     16.30 o 
  -7   9   9     1540.01     1492.92     83.46 o 
  -6   9   9        1.88        0.24     11.85 o 
  -5   9   9      231.35      190.28     27.61 o 
  -4   9   9       59.71       80.86     17.79 o 
  -3   9   9      121.62      171.93     23.17 o 
  -2   9   9      718.81      735.04     53.95 o 
  -1   9   9       22.71       27.32     16.49 o 
   0   9   9        4.22        5.71      7.59 o 
   1   9   9     3063.80     3060.85     70.23 o 
   2   9   9       64.71       39.00     16.07 o 
   3   9   9      699.71      894.18     62.11 o 
   4   9   9       25.94       16.83     16.31 o 
   5   9   9      178.29      177.61     29.30 o 
   6   9   9        0.61        7.21     17.34 o 
   7   9   9       42.36       13.32     15.72 o 
   8   9   9       16.70      -11.41     29.28 o 
   9   9   9        8.75      -19.71    106.66 o 
  10   9   9       68.23      120.47     50.57 o 
  11   9   9      268.22      309.55     67.60 o 
  -9  10   9      144.93      122.55     32.66 o 
  -8  10   9        1.46      -17.33     17.33 o 
  -7  10   9       15.21       27.32     14.68 o 
  -6  10   9       22.26        3.53     14.50 o 
  -5  10   9       48.99       46.54     12.97 o 
  -4  10   9       19.70       12.47     13.99 o 
  -3  10   9        3.56        1.63     16.70 o 
  -2  10   9       12.72       19.33     18.24 o 
  -1  10   9       40.67       30.22     16.16 o 
   0  10   9     1288.67     1193.25     70.18 o 
   1  10   9      127.48      136.73     27.05 o 
   2  10   9      322.69      419.63     48.32 o 
   3  10   9       52.19       42.70     16.87 o 
   4  10   9       14.83        9.13     14.39 o 
   5  10   9      488.28      496.72     51.70 o 
   6  10   9      460.89      469.69     51.11 o 
   7  10   9      199.75      194.08     38.69 o 
   8  10   9       12.68       20.92     22.89 o 
   9  10   9        0.00      -35.28     69.04 o 
  -7  11   9       24.25        9.86     19.70 o 
  -6  11   9       36.31       38.12     17.20 o 
  -5  11   9        0.01      -16.26     16.26 o 
  -4  11   9        0.05       17.00     19.05 o 
  -3  11   9      255.97      289.26     44.37 o 
  -2  11   9       13.27       26.86     14.57 o 
  -1  11   9       87.10       86.89     24.15 o 
   0  11   9       83.58       47.76     19.68 o 
   1  11   9      163.30      249.94     44.84 o 
   2  11   9       27.93       -3.55     13.03 o 
   3  11   9     1905.95     2110.56    104.13 o 
   4  11   9        5.46       23.70     16.95 o 
   5  11   9        3.37       21.45     16.31 o 
   6  11   9       47.77       -0.75     15.29 o 
 -16   0  10      129.83      150.55     43.40 o 
 -14   0  10      564.63      563.75     63.10 o 
 -12   0  10     4301.44     4054.60    161.08 o 
 -10   0  10     1537.65     1485.22    125.67 o 
  -8   0  10     3642.60     3874.60    104.25 o 
  -6   0  10    16179.57    18255.31    276.82 o 
  -4   0  10     3386.82     3813.50    127.34 o 
  -2   0  10    18123.72    18630.42    402.37 o 
   0   0  10     2132.58     2181.82     38.40 o 
   2   0  10     1121.32     1087.17     33.71 o 
   4   0  10        7.18       18.64      5.47 o 
   6   0  10     4245.61     4207.69     68.47 o 
   8   0  10     1028.04     1106.27     48.75 o 
  10   0  10     4697.79     4596.97     93.53 o 
  12   0  10     2361.74     2252.30     77.26 o 
  14   0  10       46.87       42.53     14.28 o 
  16   0  10        2.11       17.22     24.64 o 
 -17   1  10      862.52     1011.50     76.03 o 
 -16   1  10        1.09        9.90     16.34 o 
 -15   1  10       79.77       55.27     18.27 o 
 -14   1  10      121.35       86.88     15.90 o 
 -13   1  10        0.69        5.66     13.19 o 
 -12   1  10       55.16       68.81     16.03 o 
 -11   1  10      344.83      408.60     32.72 o 
 -10   1  10       59.98       71.23     16.03 o 
  -9   1  10        3.62        5.31     11.93 o 
  -8   1  10       43.68       45.17     10.44 o 
  -7   1  10     4975.88     5510.41     96.26 o 
  -6   1  10       60.03       55.34     10.78 o 
  -5   1  10      448.59      496.43     37.03 o 
  -4   1  10      220.35      183.07     15.44 o 
  -3   1  10     1871.82     1936.67     36.96 o 
  -2   1  10      877.12      820.28     28.89 o 
  -1   1  10      678.87      671.60     23.97 o 
   0   1  10      588.48      540.63     18.19 o 
   1   1  10      857.26      841.28     20.49 o 
   2   1  10       58.73       67.93      6.21 o 
   3   1  10     1218.04     1206.16     20.79 o 
   4   1  10     1041.99     1037.42     24.13 o 
   5   1  10     2791.15     2742.40     35.35 o 
   6   1  10       85.85       86.49      6.19 o 
   7   1  10     8724.98     9725.76     68.18 o 
   8   1  10        0.01        1.17      4.27 o 
   9   1  10     1144.30     1215.37     30.98 o 
  10   1  10      131.46      127.80     14.38 o 
  11   1  10      413.38      382.88     21.73 o 
  12   1  10       35.18       16.13      6.31 o 
  13   1  10      101.64      112.99     15.46 o 
  14   1  10      208.67      190.61     24.82 o 
  15   1  10      452.01      396.24     36.79 o 
  16   1  10       96.86       72.07     18.01 o 
  17   1  10        2.39       22.83     16.50 o 
 -17   2  10       15.63        2.61     15.22 o 
 -16   2  10      400.22      338.81     41.47 o 
 -15   2  10        1.36        5.59     11.10 o 
 -14   2  10      121.46      133.14     23.74 o 
 -13   2  10       19.03       10.54     15.59 o 
 -12   2  10      379.19      425.78     42.11 o 
 -11   2  10      207.07      224.31     25.35 o 
 -10   2  10     3773.66     3881.11     94.50 o 
  -9   2  10      124.90      133.85     18.88 o 
  -8   2  10     1165.34     1348.20     44.49 o 
  -7   2  10       44.29       33.75      8.20 o 
  -6   2  10    10601.49    11219.05    107.19 o 
  -5   2  10       20.62       18.07      6.72 o 
  -4   2  10        1.18        3.11      4.86 o 
  -3   2  10      230.86      271.95     20.35 o 
  -2   2  10      700.38      691.94     23.71 o 
  -1   2  10      116.24      132.81     13.30 o 
   0   2  10       13.85       28.94      6.87 o 
   1   2  10       17.17       32.43      5.43 o 
   2   2  10    16865.54    17559.46    129.12 o 
   3   2  10      464.83      406.08     17.37 o 
   4   2  10    11334.08    12109.87     84.21 o 
   5   2  10      164.95      115.24     12.05 o 
   6   2  10     2349.51     2316.47     45.56 o 
   7   2  10        0.00       -1.20      4.47 o 
   8   2  10       43.42       15.99      4.59 o 
   9   2  10       67.20       49.93      7.01 o 
  10   2  10       21.45       31.70      6.68 o 
  11   2  10        0.06        5.16      5.30 o 
  12   2  10      626.09      572.71     32.85 o 
  13   2  10       72.06       45.06     11.66 o 
  14   2  10      570.29      601.98     44.79 o 
  15   2  10        1.93        8.76     14.39 o 
  16   2  10       48.04       45.13     15.24 o 
  17   2  10       19.90      -15.49     19.61 o 
 -17   3  10      104.48      120.48     24.45 o 
 -16   3  10       61.65       30.34     26.65 o 
 -15   3  10        0.00       17.26     13.24 o 
 -14   3  10      161.91      196.86     28.84 o 
 -13   3  10        6.87       11.11     12.22 o 
 -12   3  10      109.21      124.60     23.05 o 
 -11   3  10       11.03       -5.17     13.49 o 
 -10   3  10       32.71       16.30     10.89 o 
  -9   3  10      185.84      227.29     21.71 o 
  -8   3  10      279.57      256.10     20.59 o 
  -7   3  10     1767.60     1796.57     48.43 o 
  -6   3  10       74.63       52.67      9.73 o 
  -5   3  10      141.86      137.17     14.06 o 
  -4   3  10        4.05        3.67      5.87 o 
  -3   3  10     2539.28     2574.69     56.01 o 
  -2   3  10     1049.98     1127.29     36.53 o 
  -1   3  10    21291.26    22492.83    290.52 o 
   0   3  10      639.93      546.03     24.78 o 
   1   3  10    12543.12    12939.20     89.52 o 
   2   3  10      748.57      738.25     20.06 o 
   3   3  10     2564.68     2695.33     39.71 o 
   4   3  10      355.15      303.57     26.58 o 
   5   3  10      829.06      967.97     26.97 o 
   6   3  10     1251.92     1185.15     32.36 o 
   7   3  10     1793.87     1900.82     40.67 o 
   8   3  10       27.35       17.48      5.96 o 
   9   3  10      873.93      914.41     30.33 o 
  10   3  10       21.29       16.19      4.96 o 
  11   3  10      347.26      335.93     19.88 o 
  12   3  10        0.38        1.31      9.82 o 
  13   3  10        0.75       10.22      9.88 o 
  14   3  10       28.71       19.17     13.21 o 
  15   3  10      125.69      216.33     31.88 o 
  16   3  10       51.08       51.75     20.98 o 
 -16   4  10      728.61      769.10     69.41 o 
 -15   4  10        3.87        7.23     24.19 o 
 -14   4  10      314.45      280.39     38.79 o 
 -13   4  10        0.00      -15.22     18.83 o 
 -12   4  10      143.75      126.72     28.43 o 
 -11   4  10       68.63       86.91     25.59 o 
 -10   4  10        3.83       15.73     20.31 o 
  -9   4  10       34.57       16.92     12.41 o 
  -8   4  10      246.52      312.69     25.18 o 
  -7   4  10      418.74      399.89     26.39 o 
  -6   4  10      905.16      921.44     40.62 o 
  -5   4  10      446.93      404.02     24.68 o 
  -4   4  10      266.05      212.98     27.04 o 
  -3   4  10     1816.54     1761.06     51.84 o 
  -2   4  10      781.31      853.42     29.75 o 
  -1   4  10     2022.11     1862.52     45.19 o 
   0   4  10      406.16      483.91     22.80 o 
   1   4  10       52.90       39.08      8.46 o 
   2   4  10     1158.65     1136.71     97.89 o 
   3   4  10      191.52      166.68     18.83 o 
   4   4  10     2446.68     2579.44     56.95 o 
   5   4  10      219.24      194.33     19.46 o 
   6   4  10      423.72      366.58     30.25 o 
   7   4  10      156.61      127.62     16.55 o 
   8   4  10     3939.34     4150.27    158.08 o 
   9   4  10        9.84       21.64      7.13 o 
  10   4  10       14.39        5.96      6.54 o 
  11   4  10       17.20       20.34      8.70 o 
  12   4  10      249.46      338.25     31.73 o 
  13   4  10       14.37       12.08     12.01 o 
  14   4  10     1375.30     1431.55    136.10 o 
  15   4  10      151.22      186.05     56.20 o 
  16   4  10      808.38      760.07     78.13 o 
 -16   5  10       99.98      100.39     32.91 o 
 -15   5  10      370.14      463.65     64.77 o 
 -14   5  10        6.38       -3.82     16.69 o 
 -13   5  10      185.49      164.94     29.49 o 
 -12   5  10        8.73      -18.99     18.99 o 
 -11   5  10      212.97      230.98     37.94 o 
 -10   5  10      312.89      284.81     32.26 o 
  -9   5  10      326.25      322.48     36.50 o 
  -8   5  10      789.35      734.16     47.04 o 
  -7   5  10        2.10       11.06     10.13 o 
  -6   5  10       33.78       36.46     11.16 o 
  -5   5  10     1088.14     1098.61     49.60 o 
  -4   5  10     2316.62     2317.74     67.84 o 
  -3   5  10     1385.08     1493.47     51.83 o 
  -2   5  10      619.75      661.43     31.79 o 
  -1   5  10      414.53      398.67     32.13 o 
   0   5  10      625.14      567.44     38.48 o 
   1   5  10      920.16      919.41     34.90 o 
   2   5  10        4.81        5.81      3.39 o 
   3   5  10     1114.68     1266.94     35.06 o 
   4   5  10      279.07      296.14     18.64 o 
   5   5  10     3116.49     3100.42     64.92 o 
   6   5  10      227.07      195.11     18.81 o 
   7   5  10       48.00       39.47      8.35 o 
   8   5  10       24.01       11.92      6.44 o 
   9   5  10       77.43       85.14     14.09 o 
  10   5  10       85.76       88.10     18.80 o 
  11   5  10      515.48      511.53     43.53 o 
  12   5  10        6.08        0.91     25.40 o 
  13   5  10      206.59      284.51     65.65 o 
  14   5  10       27.93       23.43     26.81 o 
  15   5  10      183.31      204.83     59.70 o 
 -15   6  10       72.95       60.93     25.72 o 
 -14   6  10      223.17      185.69     33.88 o 
 -13   6  10        9.77       -6.57     18.00 o 
 -12   6  10       73.08       35.11     16.46 o 
 -11   6  10        0.00       18.70     29.06 o 
 -10   6  10      237.04      293.24     45.06 o 
  -9   6  10        0.05       16.13     10.20 o 
  -8   6  10      614.63      624.10     49.81 o 
  -7   6  10      288.68      346.26     32.06 o 
  -6   6  10     1379.11     1280.06     58.06 o 
  -5   6  10      152.73      174.39     21.36 o 
  -4   6  10     1261.33     1205.64     58.38 o 
  -3   6  10      387.83      393.84     26.67 o 
  -2   6  10     1456.80     1295.65     49.09 o 
  -1   6  10        2.94       -2.39      5.76 o 
   0   6  10      697.04      619.92     33.16 o 
   1   6  10      547.88      610.89     28.49 o 
   2   6  10       86.57       92.04     11.23 o 
   3   6  10      525.94      465.51     21.98 o 
   4   6  10     1134.47     1166.26     61.96 o 
   5   6  10      334.34      298.83     33.24 o 
   6   6  10     2047.47     2085.10     76.99 o 
   7   6  10      340.94      335.11     24.64 o 
   8   6  10     5308.10     5289.90    106.72 o 
   9   6  10       29.12       35.68     13.63 o 
  10   6  10       20.15       47.51     28.96 o 
  11   6  10      177.55      343.30     65.74 o 
  12   6  10        1.46       -3.99     21.80 o 
  13   6  10       12.67      -21.66     30.86 o 
  14   6  10       38.24      145.29     73.35 o 
  15   6  10       57.87       58.45     49.69 o 
 -14   7  10       50.90       22.52     24.21 o 
 -13   7  10      542.79      532.20     57.11 o 
 -12   7  10        2.81       12.95     18.28 o 
 -11   7  10        4.99       -1.38     17.92 o 
 -10   7  10      205.12      186.38     37.88 o 
  -9   7  10      468.28      446.68     55.09 o 
  -8   7  10       39.53       16.15     14.79 o 
  -7   7  10      465.44      584.64     36.98 o 
  -6   7  10      937.30      927.49     45.19 o 
  -5   7  10     1247.00     1109.92     48.11 o 
  -4   7  10      845.17      853.91     39.44 o 
  -3   7  10     1901.36     1897.41     66.55 o 
  -2   7  10       11.16       -0.71     10.54 o 
  -1   7  10      401.03      402.10     29.04 o 
   0   7  10       41.68       29.11     10.01 o 
   1   7  10     1292.96     1214.51     43.23 o 
   2   7  10        4.25        0.73      9.04 o 
   3   7  10       28.43       18.85      9.64 o 
   4   7  10      227.87      224.35     30.21 o 
   5   7  10      511.62      565.94     46.97 o 
   6   7  10      133.78      153.46     26.52 o 
   7   7  10      154.03      134.21     19.13 o 
   8   7  10      297.13      287.83     55.36 o 
   9   7  10      161.65      247.45     55.67 o 
  10   7  10      226.14      271.61     78.68 o 
  11   7  10       25.00       41.72     74.22 o 
  12   7  10        0.65       -7.62     27.21 o 
  13   7  10       54.67       88.37     42.49 o 
  14   7  10        0.02       -5.73     23.27 o 
 -13   8  10       27.73      -19.57     22.72 o 
 -12   8  10       50.83      108.26     31.11 o 
 -11   8  10        3.08        2.13     13.76 o 
 -10   8  10        8.32       -3.63     21.47 o 
  -9   8  10      299.09      266.74     45.45 o 
  -8   8  10       23.11       51.52     17.94 o 
  -7   8  10        9.10       24.98     12.79 o 
  -6   8  10        7.34       14.73     13.24 o 
  -5   8  10       49.80       41.84     14.65 o 
  -4   8  10        1.60        1.46      8.52 o 
  -3   8  10       94.25       83.84     15.60 o 
  -2   8  10     1470.44     1377.07     59.93 o 
  -1   8  10        8.90        4.35      5.36 o 
   0   8  10      344.84      341.96     26.13 o 
   1   8  10        3.38        7.87      5.97 o 
   2   8  10        0.07        7.22      5.48 o 
   3   8  10       30.66       21.59     10.74 o 
   4   8  10      147.62       96.68     21.23 o 
   5   8  10      368.75      364.92     40.01 o 
   6   8  10     1043.86      858.25     63.20 o 
   7   8  10       65.61       30.77     15.20 o 
   8   8  10        0.80       -7.89     19.01 o 
   9   8  10       32.93       21.71     25.11 o 
  10   8  10       97.25       35.26     66.86 o 
  11   8  10      280.71      343.15     70.05 o 
  12   8  10       27.37       46.45     30.86 o 
 -11   9  10      130.92      173.73     40.43 o 
 -10   9  10        5.34       21.71     17.42 o 
  -9   9  10      415.40      362.52     69.01 o 
  -8   9  10      225.38      229.95     35.29 o 
  -7   9  10      925.86      742.79     59.37 o 
  -6   9  10      314.75      357.09     41.58 o 
  -5   9  10        1.47       -3.28     11.41 o 
  -4   9  10       35.16       46.23     15.98 o 
  -3   9  10        9.58       -2.13     10.87 o 
  -2   9  10       78.81       60.41     19.29 o 
  -1   9  10     1699.18     1647.81    106.34 o 
   0   9  10       78.56       85.28     15.26 o 
   1   9  10      362.16      418.92     26.37 o 
   2   9  10        9.76       19.93     14.13 o 
   3   9  10        0.50       11.48     17.36 o 
   4   9  10       30.03       46.53     19.84 o 
   5   9  10       82.32       70.58     20.67 o 
   6   9  10      126.17      141.59     29.12 o 
   7   9  10       77.64       71.66     21.64 o 
   8   9  10      132.27       50.87     21.56 o 
   9   9  10      157.88      211.01     54.86 o 
  10   9  10      111.08       56.89     27.35 o 
  11   9  10        1.51        8.21     53.91 o 
  -9  10  10       62.25       21.53     32.85 o 
  -8  10  10       80.94       80.42     20.56 o 
  -7  10  10       62.35       65.02     20.81 o 
  -6  10  10        7.76       10.57     13.56 o 
  -5  10  10        0.59       24.26     15.91 o 
  -4  10  10      152.22      183.74     25.65 o 
  -3  10  10        1.14       11.49     11.14 o 
  -2  10  10      386.81      323.53     32.19 o 
  -1  10  10       76.62      113.06     20.45 o 
   0  10  10      143.61      156.40     27.61 o 
   1  10  10      800.82      990.20     66.31 o 
   2  10  10      841.27      786.45     60.05 o 
   3  10  10        3.83        1.58     19.46 o 
   4  10  10       55.93       86.31     28.96 o 
   5  10  10      450.49      577.20     64.03 o 
   6  10  10        1.46        0.06     21.74 o 
   7  10  10        0.81        1.47     29.51 o 
   8  10  10       14.21      -13.07     18.44 o 
   9  10  10        2.12      -41.03     41.03 o 
  -6  11  10        0.29       -4.78     11.98 o 
  -5  11  10      261.20      335.87     47.67 o 
  -4  11  10        7.03       -1.06     20.97 o 
  -3  11  10       24.48       36.84     22.41 o 
  -2  11  10      138.68      124.92     27.03 o 
  -1  11  10      828.09     1064.04     74.94 o 
   0  11  10       27.43       21.34     18.09 o 
   1  11  10       23.82       19.70     21.14 o 
   2  11  10        0.00        9.87     12.83 o 
   3  11  10     1746.22     1950.99    101.44 o 
   4  11  10      242.83      275.07     43.13 o 
   5  11  10       28.15       45.90     18.49 o 
   6  11  10       56.16       29.15     21.79 o 
 -17   0  11       88.98       44.15     31.62 o 
 -15   0  11      165.41      122.40     32.58 o 
 -13   0  11      419.18      455.94     56.89 o 
 -11   0  11      372.64      368.39     57.80 o 
  -9   0  11      194.58      242.52     39.54 o 
  -7   0  11       17.37       26.52     14.45 o 
  -5   0  11      749.66      618.48     51.88 o 
  -3   0  11      769.51      798.43     53.41 o 
  -1   0  11      251.99      209.41     17.64 o 
   1   0  11        0.06        0.94      9.09 o 
   3   0  11      491.23      484.32     20.59 o 
   5   0  11       75.73       56.14      8.91 o 
   7   0  11      483.35      587.90     33.63 o 
   9   0  11      148.88      150.90     19.70 o 
  11   0  11        3.29        5.88      8.59 o 
  13   0  11      895.30      948.90     61.68 o 
  15   0  11       15.95       14.10     35.37 o 
  17   0  11      163.52      168.69    105.43 o 
 -17   1  11       47.92       36.29     17.42 o 
 -16   1  11        8.87        0.76     21.23 o 
 -15   1  11       72.60       47.64     16.38 o 
 -14   1  11       63.75       38.68     12.82 o 
 -13   1  11     1438.52     1527.99     67.68 o 
 -12   1  11       86.03       69.12     15.35 o 
 -11   1  11      425.51      464.82     35.53 o 
 -10   1  11       42.09       37.66     16.54 o 
  -9   1  11        0.87       29.37     13.59 o 
  -8   1  11      174.18      153.78     18.95 o 
  -7   1  11      661.12      786.32     37.41 o 
  -6   1  11      128.48      121.76     19.36 o 
  -5   1  11     2918.59     3169.94     93.12 o 
  -4   1  11      289.61      257.86     17.86 o 
  -3   1  11     5096.32     5347.26    117.80 o 
  -2   1  11      513.81      462.34     22.51 o 
  -1   1  11     3576.37     3630.70     52.43 o 
   0   1  11       57.03       29.07      5.30 o 
   1   1  11     7635.40     7960.06     61.27 o 
   2   1  11      229.68      201.56     10.33 o 
   3   1  11      815.98      910.90     22.04 o 
   4   1  11      776.31      749.53     18.81 o 
   5   1  11     6771.57     7214.67     59.16 o 
   6   1  11      192.88      194.93     10.48 o 
   7   1  11     5201.91     5333.17     52.98 o 
   8   1  11        2.94        0.94      3.42 o 
   9   1  11      755.97      740.71     25.32 o 
  10   1  11       15.48       -1.35      7.39 o 
  11   1  11      939.59     1033.25     34.19 o 
  12   1  11      183.33      140.90     13.29 o 
  13   1  11     1748.47     1690.27     56.42 o 
  14   1  11        5.38       -5.12     15.62 o 
  15   1  11      566.29      502.67     50.24 o 
  16   1  11      147.62      149.54     30.41 o 
  17   1  11      141.83      150.39     29.82 o 
 -17   2  11        1.49       -1.29     22.64 o 
 -16   2  11        3.37       -5.47     20.33 o 
 -15   2  11      399.45      432.20     37.77 o 
 -14   2  11     1171.93     1293.25     64.87 o 
 -13   2  11       76.42       43.21     15.41 o 
 -12   2  11        0.57       27.24     13.86 o 
 -11   2  11      310.43      332.89     30.25 o 
 -10   2  11      179.13      186.62     22.27 o 
  -9   2  11       13.64       18.57      9.12 o 
  -8   2  11       89.66      120.72     15.74 o 
  -7   2  11      130.12      121.70     13.35 o 
  -6   2  11     6467.11     7479.99     88.24 o 
  -5   2  11      586.75      578.09     26.71 o 
  -4   2  11       42.30       35.51      7.05 o 
  -3   2  11      525.74      566.36     33.19 o 
  -2   2  11      440.02      426.74     18.39 o 
  -1   2  11      822.01      732.05     27.00 o 
   0   2  11     6220.50     6851.06     93.71 o 
   1   2  11      703.19      688.67     23.15 o 
   2   2  11     2310.22     2684.16     41.19 o 
   3   2  11      124.70       90.28      7.57 o 
   4   2  11     2512.06     2797.03     41.88 o 
   5   2  11       16.45        9.32      4.12 o 
   6   2  11      275.61      293.14     16.62 o 
   7   2  11       20.36        9.44      5.16 o 
   8   2  11       97.74       96.45     10.05 o 
   9   2  11       17.41       10.26      6.55 o 
  10   2  11      242.01      256.04     15.46 o 
  11   2  11        1.19       -1.79      6.77 o 
  12   2  11       30.87        7.54     17.68 o 
  13   2  11       71.03       98.34     19.57 o 
  14   2  11        3.31       -3.54     10.35 o 
  15   2  11      379.75      405.42     37.73 o 
  16   2  11      165.09      124.54     25.17 o 
  17   2  11        0.02       38.44     22.28 o 
 -17   3  11        2.01       10.25     21.61 o 
 -16   3  11       73.05       55.43     20.39 o 
 -15   3  11     1405.79     1495.00     67.95 o 
 -14   3  11        1.76       10.58     13.53 o 
 -13   3  11     1916.97     1965.88     89.97 o 
 -12   3  11       42.42       59.86     22.05 o 
 -11   3  11      428.12      478.19     42.62 o 
 -10   3  11      128.28      114.23     17.81 o 
  -9   3  11       19.16       26.98      8.83 o 
  -8   3  11      254.51      241.17     20.46 o 
  -7   3  11      332.12      260.89     19.83 o 
  -6   3  11      138.67      116.94     14.23 o 
  -5   3  11      187.07      171.13     16.81 o 
  -4   3  11       34.16       17.91      5.98 o 
  -3   3  11     1476.72     1534.25     43.48 o 
  -2   3  11       69.68       57.56     10.49 o 
  -1   3  11     3170.70     3617.81     79.70 o 
   0   3  11      288.06      287.87     20.07 o 
   1   3  11     2286.19     2260.94     41.94 o 
   2   3  11      329.65      301.30     14.03 o 
   3   3  11      417.04      459.01     15.37 o 
   4   3  11       17.97       28.01      4.70 o 
   5   3  11     3241.22     3488.83     50.60 o 
   6   3  11      384.50      373.97     17.97 o 
   7   3  11     1096.37     1070.76     32.89 o 
   8   3  11        0.01       -3.17      4.81 o 
   9   3  11     1294.30     1444.69     41.00 o 
  10   3  11      181.31      169.77     18.53 o 
  11   3  11      529.86      431.18     29.61 o 
  12   3  11       17.93       11.94     13.00 o 
  13   3  11      319.92      275.85     31.94 o 
  14   3  11       74.27       62.85     18.52 o 
  15   3  11        0.00        5.15     27.06 o 
  16   3  11        1.69       21.48     45.35 o 
 -16   4  11      527.68      587.81     72.85 o 
 -15   4  11      166.10      160.92     32.76 o 
 -14   4  11       59.42       67.98     21.07 o 
 -13   4  11      280.47      293.66     44.37 o 
 -12   4  11      394.00      377.99     48.09 o 
 -11   4  11       38.23       34.39     15.16 o 
 -10   4  11      531.14      560.81     46.40 o 
  -9   4  11       61.53       59.53     15.52 o 
  -8   4  11      435.94      478.58     38.04 o 
  -7   4  11       43.49       52.37     11.65 o 
  -6   4  11     2693.37     3178.89     84.84 o 
  -5   4  11       43.55       54.38     10.55 o 
  -4   4  11        0.40        0.12      6.72 o 
  -3   4  11      328.15      274.91     21.49 o 
  -2   4  11    10019.38    10806.83    112.92 o 
  -1   4  11       27.49       23.71     11.99 o 
   0   4  11     3169.39     3580.80     62.58 o 
   1   4  11      327.56      214.74     41.37 o 
   2   4  11      465.28      403.77     33.82 o 
   3   4  11      349.18      280.97     32.03 o 
   4   4  11     1729.04     1920.29     47.68 o 
   5   4  11        6.20       -4.37      5.21 o 
   6   4  11        9.27        1.53      6.22 o 
   7   4  11      637.20      685.82     30.45 o 
   8   4  11       27.48       22.03     10.08 o 
   9   4  11       57.83       42.19     13.26 o 
  10   4  11     1355.42     1356.77     43.88 o 
  11   4  11       11.44       14.22      8.68 o 
  12   4  11        2.39       -2.32      8.68 o 
  13   4  11      168.74      200.38     33.87 o 
  14   4  11      633.95      637.10     92.92 o 
  15   4  11       12.32      -13.30     32.87 o 
  16   4  11     1483.30     1843.65    165.37 o 
 -16   5  11        1.35      -19.15     25.94 o 
 -15   5  11      411.45      389.48     59.57 o 
 -14   5  11        0.01      -12.24     15.32 o 
 -13   5  11       91.12       76.05     32.34 o 
 -12   5  11       18.57       40.88     18.38 o 
 -11   5  11      228.94      339.76     46.32 o 
 -10   5  11      245.63      216.47     29.70 o 
  -9   5  11      128.57      110.09     19.29 o 
  -8   5  11       33.35       29.32     20.10 o 
  -7   5  11     2636.37     2565.00     98.10 o 
  -6   5  11       55.69       79.74     16.80 o 
  -5   5  11     1790.67     2036.43     63.40 o 
  -4   5  11       82.30       97.95     14.61 o 
  -3   5  11     5857.16     6006.58    111.72 o 
  -2   5  11      332.50      306.55     22.60 o 
  -1   5  11      611.36      351.45    130.74 o 
   0   5  11        6.87        5.48      7.84 o 
   1   5  11        4.91       -1.40      4.92 o 
   2   5  11      176.05      165.29     11.71 o 
   3   5  11      503.85      472.46     22.31 o 
   4   5  11       19.61       17.71      7.43 o 
   5   5  11        0.05        4.06      5.95 o 
   6   5  11        0.16       -1.05      5.69 o 
   7   5  11        5.45        5.77      8.96 o 
   8   5  11       13.42        0.61     12.05 o 
   9   5  11      100.56      124.63     18.54 o 
  10   5  11      726.76      796.81     54.68 o 
  11   5  11     1873.09     1846.42     87.50 o 
  12   5  11       64.14       74.15     33.31 o 
  13   5  11     1194.02     1579.99    143.60 o 
  14   5  11       56.19       91.52     42.86 o 
  15   5  11        0.94        4.16     22.68 o 
 -15   6  11       18.45       27.98     22.84 o 
 -14   6  11       59.54       39.40     22.78 o 
 -13   6  11       13.52       -0.96     12.43 o 
 -12   6  11      596.15      518.51     53.36 o 
 -11   6  11       73.86       93.03     22.65 o 
 -10   6  11     1772.29     1693.43    107.24 o 
  -9   6  11       40.81       11.19     10.89 o 
  -8   6  11      170.79      201.34     29.28 o 
  -7   6  11       67.61       82.26     19.18 o 
  -6   6  11       31.91       33.34     12.61 o 
  -5   6  11       99.16       98.32     18.86 o 
  -4   6  11     2266.44     2550.31     73.64 o 
  -3   6  11     1449.07     1472.58     56.10 o 
  -2   6  11       71.53       31.77     13.60 o 
  -1   6  11      190.36      171.24     19.12 o 
   0   6  11       88.31       70.61     16.17 o 
   1   6  11       14.12       -1.13      6.55 o 
   2   6  11      937.23      939.33     35.42 o 
   3   6  11       28.86       32.32      7.60 o 
   4   6  11      138.00       92.43     19.52 o 
   5   6  11       26.66       21.46     17.02 o 
   6   6  11      442.91      414.91     34.44 o 
   7   6  11        0.77       -2.91     14.29 o 
   8   6  11      743.99      725.00     35.47 o 
   9   6  11       21.35       27.03     16.49 o 
  10   6  11      386.41      453.45     72.62 o 
  11   6  11       24.89       37.23     25.08 o 
  12   6  11      296.42      316.38     65.86 o 
  13   6  11       72.96      131.91     46.30 o 
  14   6  11      257.14      369.66     75.20 o 
 -14   7  11       41.63       20.52     25.22 o 
 -13   7  11       79.89       76.40     21.72 o 
 -12   7  11        0.46       -6.94     15.78 o 
 -11   7  11      312.62      302.52     49.48 o 
 -10   7  11        5.28       13.07     14.41 o 
  -9   7  11       91.09      105.56     29.05 o 
  -8   7  11       11.76       -4.88     15.54 o 
  -7   7  11      939.23      841.23     51.68 o 
  -6   7  11      424.41      442.20     33.88 o 
  -5   7  11     2644.43     2513.14     78.51 o 
  -4   7  11        6.51       16.91     10.93 o 
  -3   7  11       28.56       30.11     12.17 o 
  -2   7  11      803.46      735.33     42.19 o 
  -1   7  11        5.80        1.61      7.66 o 
   0   7  11       20.01        9.11      6.69 o 
   1   7  11       75.45      110.49     15.04 o 
   2   7  11        8.25        4.40      6.89 o 
   3   7  11       15.85       11.63      6.33 o 
   4   7  11      166.33      171.03     26.05 o 
   5   7  11      342.71      302.94     36.18 o 
   6   7  11       58.15       57.13     16.78 o 
   7   7  11      782.59      659.47     55.40 o 
   8   7  11      231.24      257.87     43.24 o 
   9   7  11      831.10      888.25     99.42 o 
  10   7  11       55.98      119.12     36.25 o 
  11   7  11       11.73       24.12     50.88 o 
  12   7  11      231.42      250.41     60.36 o 
  13   7  11      211.49      155.74     50.60 o 
  14   7  11       42.65      126.37     48.86 o 
 -13   8  11      198.34      287.91     54.10 o 
 -12   8  11      273.52      422.63     79.01 o 
 -11   8  11       32.21       54.20     24.64 o 
 -10   8  11        0.62        2.68     25.82 o 
  -9   8  11        6.76       41.66     21.50 o 
  -8   8  11      368.82      494.28     42.55 o 
  -7   8  11       41.06       64.00     26.26 o 
  -6   8  11        2.66        5.21     11.28 o 
  -5   8  11       89.69      118.81     36.91 o 
  -4   8  11     2760.21     2586.12     82.19 o 
  -3   8  11        6.75        9.55      8.95 o 
  -2   8  11      185.46      156.59     23.59 o 
  -1   8  11        7.84        2.57      5.04 o 
   0   8  11      813.08      715.47     36.54 o 
   1   8  11        3.53       11.19     11.21 o 
   2   8  11       21.62       15.26     10.23 o 
   3   8  11      305.13      313.20     35.11 o 
   4   8  11        7.30       20.76     14.19 o 
   5   8  11       18.68       13.07     19.44 o 
   6   8  11        5.27        8.43     13.02 o 
   7   8  11       38.28       51.06     20.79 o 
   8   8  11        2.18       -4.10     15.64 o 
   9   8  11       47.16       37.70     60.50 o 
  10   8  11      463.17      474.37     77.87 o 
  11   8  11        1.03      -32.68     32.68 o 
  12   8  11       35.06       -6.14     28.23 o 
 -11   9  11      214.31      233.19     46.73 o 
 -10   9  11        0.00       16.60     16.56 o 
  -9   9  11       11.42       10.25     19.30 o 
  -8   9  11      200.16      222.82     34.23 o 
  -7   9  11      159.52      167.68     28.43 o 
  -6   9  11       31.08       13.98     23.79 o 
  -5   9  11       50.39       37.88     18.15 o 
  -4   9  11       23.12       12.35     12.84 o 
  -3   9  11        9.39       14.06     10.23 o 
  -2   9  11      359.53      310.25     35.25 o 
  -1   9  11      330.72      295.75     44.54 o 
   0   9  11      263.51      257.57     23.46 o 
   1   9  11      259.63      239.35     24.02 o 
   2   9  11       97.29       65.87     22.01 o 
   3   9  11      399.02      305.75     37.18 o 
   4   9  11        2.95        6.24     14.03 o 
   5   9  11     2273.48     2580.47    111.73 o 
   6   9  11      183.88      161.30     30.49 o 
   7   9  11       43.03       33.25     17.26 o 
   8   9  11       72.43       53.32     21.77 o 
   9   9  11       58.56        6.91     26.39 o 
  10   9  11        6.54       27.07     80.45 o 
  11   9  11      122.72      103.25     30.29 o 
  -9  10  11        9.65       16.73     29.80 o 
  -8  10  11      204.34      106.38     23.78 o 
  -7  10  11      177.61      178.41     30.32 o 
  -6  10  11       34.45        5.76     15.93 o 
  -5  10  11       23.86        9.74     13.85 o 
  -4  10  11       24.54        2.48     11.58 o 
  -3  10  11       26.21       24.18     11.04 o 
  -2  10  11      571.23      580.16     39.55 o 
  -1  10  11      143.31      102.05     20.48 o 
   0  10  11       82.67      119.40     24.24 o 
   1  10  11       38.54       47.73     18.64 o 
   2  10  11        9.56       30.78     26.30 o 
   3  10  11       21.43       35.74     16.57 o 
   4  10  11      211.39      231.38     35.76 o 
   5  10  11        1.76       -5.13     17.68 o 
   6  10  11       99.88       66.28     21.55 o 
   7  10  11      425.80      459.96     53.16 o 
   8  10  11       27.33       28.33     35.18 o 
   9  10  11        3.94      -29.92     32.15 o 
  -6  11  11        5.40        6.36     14.34 o 
  -5  11  11       23.31        9.18     26.77 o 
  -4  11  11        0.83      -24.97     24.97 o 
  -3  11  11       72.65      138.11     25.01 o 
  -2  11  11        7.47        4.02     17.85 o 
  -1  11  11     1089.58     1164.04     78.55 o 
   0  11  11      347.18      505.99     53.12 o 
   1  11  11       39.32       -0.12     20.17 o 
   2  11  11        2.03       -9.73     13.50 o 
   3  11  11      911.29      994.06     73.33 o 
   4  11  11        4.06       13.55     20.52 o 
   5  11  11       27.51       55.16     29.84 o 
   6  11  11       11.93       -6.20     25.96 o 
 -16   0  12      142.36      139.43     53.74 o 
 -14   0  12      134.22      116.49     49.96 o 
 -12   0  12      466.62      534.63     63.52 o 
 -10   0  12      377.82      394.60     52.45 o 
  -8   0  12     3319.19     3607.93    139.16 o 
  -6   0  12      888.88      967.06    220.28 o 
  -4   0  12      310.46      265.26     33.21 o 
  -2   0  12      308.01      536.34     42.49 o 
   0   0  12    11566.89    12428.15    100.05 o 
   2   0  12    24382.63    25780.67    179.16 o 
   4   0  12      438.92      596.45     25.97 o 
   6   0  12        3.57       18.41      6.61 o 
   8   0  12     1301.77     1268.39     52.08 o 
  10   0  12     1462.56     1536.22     62.59 o 
  12   0  12     9049.41     9237.35    187.68 o 
  14   0  12        3.86       13.44     18.34 o 
  16   0  12        0.00      -27.18     27.18 o 
 -17   1  12     1193.49     1422.73    113.86 o 
 -16   1  12       16.97       47.73     30.08 o 
 -15   1  12      143.97      192.10     28.39 o 
 -14   1  12       20.24       -6.71     13.41 o 
 -13   1  12      486.25      493.75     43.70 o 
 -12   1  12       82.58       58.57     14.16 o 
 -11   1  12        0.31      -12.95     12.95 o 
 -10   1  12       16.17       28.46     12.56 o 
  -9   1  12     1061.35     1214.71     54.15 o 
  -8   1  12       59.05       81.27     22.15 o 
  -7   1  12     1220.17     1500.12     56.51 o 
  -6   1  12       48.80       46.29     12.84 o 
  -5   1  12      419.94      389.22     34.57 o 
  -4   1  12      436.13      399.98     33.28 o 
  -3   1  12      888.07     1041.85     39.86 o 
  -2   1  12      230.23      243.32     18.80 o 
  -1   1  12     8510.62     8935.16     96.80 o 
   0   1  12        3.58        4.09      4.30 o 
   1   1  12      906.22     1107.54     25.92 o 
   2   1  12       71.99       90.10      7.74 o 
   3   1  12       46.65       45.84      5.87 o 
   4   1  12      115.86      109.25      6.63 o 
   5   1  12      458.90      432.72     22.78 o 
   6   1  12      171.38      180.11     10.42 o 
   7   1  12     5968.91     5931.75     68.82 o 
   8   1  12       33.07       21.17      5.05 o 
   9   1  12      161.13      227.16     13.45 o 
  10   1  12       31.99       34.32      8.75 o 
  11   1  12       22.65        9.27      6.24 o 
  12   1  12      222.90      219.23     18.15 o 
  13   1  12      821.87      770.94     37.31 o 
  14   1  12       70.10       88.31     17.26 o 
  15   1  12      100.22       63.69     20.78 o 
  16   1  12        0.02       18.24     19.42 o 
  17   1  12      336.66      345.06     44.94 o 
 -17   2  12       14.86      -21.53     21.53 o 
 -16   2  12       82.66      121.03     28.13 o 
 -15   2  12      315.54      290.08     32.11 o 
 -14   2  12     1702.59     1769.55     76.86 o 
 -13   2  12        1.51       13.71     11.67 o 
 -12   2  12     2333.50     2196.32     81.13 o 
 -11   2  12        3.71        3.35     10.16 o 
 -10   2  12     1595.93     1846.66     67.17 o 
  -9   2  12      111.25      108.55     17.93 o 
  -8   2  12      195.75      261.53     24.15 o 
  -7   2  12       67.14       73.79     11.66 o 
  -6   2  12        0.05        6.51      6.25 o 
  -5   2  12       53.48       51.09     15.68 o 
  -4   2  12     2701.72     2940.69     64.60 o 
  -3   2  12        2.86        7.20     10.55 o 
  -2   2  12       23.56       44.71      6.89 o 
  -1   2  12      124.56      138.25     12.82 o 
   0   2  12     1869.15     1665.81     39.80 o 
   1   2  12      774.72      730.95     25.00 o 
   2   2  12    12184.99    13575.17    101.17 o 
   3   2  12      157.20      199.74     11.27 o 
   4   2  12     1584.81     1828.36     36.88 o 
   5   2  12       13.36        3.56      4.26 o 
   6   2  12       42.66       53.13      8.32 o 
   7   2  12      223.94      210.67     14.42 o 
   8   2  12        4.69       10.68      7.15 o 
   9   2  12        0.20        4.34      5.85 o 
  10   2  12        0.05       -5.85      7.81 o 
  11   2  12       73.60       50.04      8.44 o 
  12   2  12       34.07        8.74     16.47 o 
  13   2  12      124.30      146.03     24.19 o 
  14   2  12      461.24      445.48     37.95 o 
  15   2  12       14.79        3.15     10.87 o 
  16   2  12      109.58       87.04     24.33 o 
  17   2  12       40.21      104.34     55.14 o 
 -16   3  12       76.83       85.26     25.42 o 
 -15   3  12      134.98      157.97     23.79 o 
 -14   3  12      323.05      297.02     38.01 o 
 -13   3  12      131.87      164.21     27.70 o 
 -12   3  12        5.30       14.54     12.31 o 
 -11   3  12       71.93       54.73     16.76 o 
 -10   3  12      590.55      572.19     39.26 o 
  -9   3  12      615.49      633.46     39.00 o 
  -8   3  12       62.23       50.61     10.86 o 
  -7   3  12       70.41       74.64     11.81 o 
  -6   3  12       62.42       78.75     11.18 o 
  -5   3  12     2132.30     2241.83     60.31 o 
  -4   3  12      240.56      175.12     49.79 o 
  -3   3  12      738.80      907.55     33.60 o 
  -2   3  12       83.37       80.07     10.70 o 
  -1   3  12       93.01      152.36     21.28 o 
   0   3  12       73.95       40.11      8.40 o 
   1   3  12       25.58       44.48      5.78 o 
   2   3  12     1096.68     1030.55     24.43 o 
   3   3  12     3310.77     3491.48     45.88 o 
   4   3  12        4.11        9.14      5.59 o 
   5   3  12      493.12      567.43     21.27 o 
   6   3  12      304.89      266.74     16.32 o 
   7   3  12      241.79      234.47     16.13 o 
   8   3  12        0.08       -1.54      5.12 o 
   9   3  12      207.31      218.61     14.63 o 
  10   3  12        0.00        4.05      7.80 o 
  11   3  12      431.62      433.65     29.92 o 
  12   3  12      207.99      200.11     27.35 o 
  13   3  12      657.38      709.55     51.88 o 
  14   3  12        0.84        0.44     11.44 o 
  15   3  12        5.18       38.45     14.26 o 
  16   3  12       31.31       52.19     31.50 o 
 -16   4  12      354.77      434.25     63.57 o 
 -15   4  12        0.97       18.41     14.95 o 
 -14   4  12      173.36      209.02     34.67 o 
 -13   4  12       97.60       63.13     22.25 o 
 -12   4  12      505.49      485.49     54.55 o 
 -11   4  12      329.07      353.91     45.87 o 
 -10   4  12       44.72       30.42     18.19 o 
  -9   4  12       41.16       27.17     14.73 o 
  -8   4  12     1756.54     1766.94     72.01 o 
  -7   4  12      133.32       75.55     14.63 o 
  -6   4  12      396.95      402.85     30.77 o 
  -5   4  12      492.17      404.88     25.32 o 
  -4   4  12      794.51     1049.30     46.24 o 
  -3   4  12     3159.43     3013.29     68.47 o 
  -2   4  12      206.07      266.55     18.78 o 
  -1   4  12     1378.10     1180.31     49.77 o 
   0   4  12     2175.25     2533.08     58.60 o 
   1   4  12       18.41       24.23      6.08 o 
   2   4  12      309.95      380.07     18.29 o 
   3   4  12      262.97      240.12     18.64 o 
   4   4  12       49.11       70.17     15.42 o 
   5   4  12      498.67      496.73     21.16 o 
   6   4  12      574.13      608.22     28.65 o 
   7   4  12        7.18       -5.18      6.44 o 
   8   4  12      131.00      123.82     15.77 o 
   9   4  12      373.89      298.55     57.92 o 
  10   4  12        4.65        6.90      5.10 o 
  11   4  12       12.70       30.01      9.29 o 
  12   4  12      878.83     1051.94     56.12 o 
  13   4  12       37.02       33.45     17.78 o 
  14   4  12      590.30      647.12     92.19 o 
  15   4  12      203.89      264.91     63.71 o 
  16   4  12      526.23      435.49     81.41 o 
 -15   5  12       17.61       19.51     22.71 o 
 -14   5  12       34.65       42.31     19.32 o 
 -13   5  12      210.92      199.16     33.83 o 
 -12   5  12        9.43        0.24     15.96 o 
 -11   5  12      906.32      809.32     71.60 o 
 -10   5  12       40.50       26.80     15.90 o 
  -9   5  12      812.58      650.04     48.13 o 
  -8   5  12      155.53      193.56     29.54 o 
  -7   5  12      778.73      730.28     54.12 o 
  -6   5  12        5.64       12.38      9.98 o 
  -5   5  12      274.82      302.37     25.71 o 
  -4   5  12      517.32      534.25     32.64 o 
  -3   5  12       35.07       24.96      8.85 o 
  -2   5  12       26.00       16.46      7.81 o 
  -1   5  12      109.87       84.86     22.18 o 
   0   5  12      637.54      704.99     31.70 o 
   1   5  12       32.73       46.72      8.82 o 
   2   5  12       87.90       75.48     10.20 o 
   3   5  12      463.55      437.10     20.32 o 
   4   5  12       71.53       62.75      9.84 o 
   5   5  12      223.34      266.46     21.54 o 
   6   5  12       49.90       39.59      7.56 o 
   7   5  12     1646.34     1523.15     72.41 o 
   8   5  12      221.20      237.12     30.17 o 
   9   5  12     4279.91     4722.47    101.91 o 
  10   5  12       19.09       32.01     11.76 o 
  11   5  12     1636.66     1906.99    170.57 o 
  12   5  12       60.92       73.11     30.50 o 
  13   5  12      200.69      209.29     57.27 o 
  14   5  12        2.77        9.02     22.51 o 
  15   5  12      486.56      624.20     97.05 o 
 -15   6  12        1.05      -23.60     23.60 o 
 -14   6  12        3.21       15.69     17.82 o 
 -13   6  12       91.67       55.33     18.34 o 
 -12   6  12      288.38      327.76     42.99 o 
 -11   6  12      149.72       88.09     23.23 o 
 -10   6  12      133.16       76.68     22.22 o 
  -9   6  12       23.61       12.02     15.09 o 
  -8   6  12      386.14      348.98     39.55 o 
  -7   6  12       21.89       18.52     14.08 o 
  -6   6  12     1896.02     1699.77     67.80 o 
  -5   6  12      744.96      736.69     44.72 o 
  -4   6  12      309.15      302.44     31.21 o 
  -3   6  12        9.46        3.95     15.46 o 
  -2   6  12      843.96      753.48     65.89 o 
  -1   6  12      512.79      531.01     34.29 o 
   0   6  12      295.28      382.49     30.60 o 
   1   6  12       20.25       16.89      6.33 o 
   2   6  12     1545.87     1619.61     45.20 o 
   3   6  12      659.06      659.70     29.28 o 
   4   6  12       36.28       50.22      8.74 o 
   5   6  12        2.87       -3.38     15.25 o 
   6   6  12      806.53      969.00     61.78 o 
   7   6  12       44.68       29.35      8.35 o 
   8   6  12      713.53      690.72     52.97 o 
   9   6  12       58.72       48.56     27.28 o 
  10   6  12      654.95      678.28     89.03 o 
  11   6  12      525.66      578.18     85.17 o 
  12   6  12       59.73      144.85     45.51 o 
  13   6  12       35.59      136.98     62.29 o 
  14   6  12      123.34      111.23     42.87 o 
 -14   7  12        1.72      -15.67     24.81 o 
 -13   7  12       92.47       64.61     27.49 o 
 -12   7  12        4.34       12.73     17.38 o 
 -11   7  12      156.79      117.39     38.83 o 
 -10   7  12       88.15       82.17     26.66 o 
  -9   7  12       44.12       29.57     23.66 o 
  -8   7  12        1.44        6.06     18.29 o 
  -7   7  12      467.45      510.16     39.74 o 
  -6   7  12       76.59      103.91     17.67 o 
  -5   7  12      294.34      346.07     29.59 o 
  -4   7  12     2001.77     1971.53     70.21 o 
  -3   7  12        7.01       17.10     13.00 o 
  -2   7  12        1.84        2.50      8.33 o 
  -1   7  12      144.44      182.92     19.72 o 
   0   7  12      189.23      170.67     16.46 o 
   1   7  12      368.50      430.09     29.85 o 
   2   7  12      134.34      129.89     14.64 o 
   3   7  12      525.56      514.79     21.85 o 
   4   7  12       27.32        8.29     12.90 o 
   5   7  12      257.10      323.03     36.89 o 
   6   7  12       37.58       32.42     15.89 o 
   7   7  12      432.37      470.22     46.28 o 
   8   7  12      219.13      205.50     37.99 o 
   9   7  12      245.62      252.53     53.64 o 
  10   7  12      685.42      951.51    107.54 o 
  11   7  12      354.16      396.80     71.76 o 
  12   7  12       57.89       67.96     36.24 o 
  13   7  12      460.13      532.32     88.08 o 
 -12   8  12      262.84      375.66     61.05 o 
 -11   8  12        2.81       13.71     21.66 o 
 -10   8  12      302.84      267.68     40.82 o 
  -9   8  12      326.49      295.07     42.24 o 
  -8   8  12     1876.48     1945.09    102.41 o 
  -7   8  12      239.26      219.42     29.21 o 
  -6   8  12       21.52        8.61     11.00 o 
  -5   8  12      100.43      114.19     20.29 o 
  -4   8  12      672.07      576.02     36.95 o 
  -3   8  12      135.97      134.72     17.68 o 
  -2   8  12      948.15      913.37     53.44 o 
  -1   8  12      411.29      334.62     70.02 o 
   0   8  12       14.91       37.31     11.08 o 
   1   8  12      197.81      191.59     20.61 o 
   2   8  12      642.36      643.56     26.53 o 
   3   8  12       18.07       22.35     14.74 o 
   4   8  12      184.29      151.40     25.73 o 
   5   8  12       21.36       21.45     12.81 o 
   6   8  12        6.76        3.80     16.87 o 
   7   8  12      194.36      246.65     36.77 o 
   8   8  12       31.25       27.24     18.06 o 
   9   8  12      157.67      112.15     36.92 o 
  10   8  12     1188.97     1394.88    188.70 o 
  11   8  12      136.90       81.77     31.41 o 
  12   8  12      759.36      691.38    128.84 o 
 -11   9  12      249.59      265.05     49.77 o 
 -10   9  12      101.84       45.70     22.68 o 
  -9   9  12       44.93      146.53     59.21 o 
  -8   9  12       20.53        6.75     17.19 o 
  -7   9  12       33.28       30.05     19.75 o 
  -6   9  12      549.33      574.83     51.42 o 
  -5   9  12       23.11       22.44     22.29 o 
  -4   9  12        2.37       -2.47     11.17 o 
  -3   9  12        2.21       19.73     12.89 o 
  -2   9  12      902.94      995.56     52.60 o 
  -1   9  12       11.29        7.51      9.49 o 
   0   9  12       66.46       62.38     12.63 o 
   1   9  12      210.10      239.75     32.92 o 
   2   9  12        0.15       11.12     12.15 o 
   3   9  12      116.68      133.77     24.61 o 
   4   9  12       25.50       28.97     12.84 o 
   5   9  12      429.11      391.90     44.73 o 
   6   9  12        9.94       34.78     18.32 o 
   7   9  12     1043.24     1177.12     80.45 o 
   8   9  12        0.33       15.79     15.75 o 
   9   9  12      227.52      306.90     66.17 o 
  10   9  12       97.03      155.91     81.45 o 
  11   9  12        2.52      -58.57     67.21 o 
  -9  10  12       45.85        7.29     22.98 o 
  -8  10  12        2.63       -2.34     17.41 o 
  -7  10  12      106.93      104.87     24.43 o 
  -6  10  12      229.06      198.33     31.00 o 
  -5  10  12        2.22       -4.07     10.99 o 
  -4  10  12       73.11       24.30     15.71 o 
  -3  10  12       11.65       11.74     14.47 o 
  -2  10  12       31.03        6.75     14.29 o 
  -1  10  12      600.72      656.59     47.18 o 
   0  10  12      287.60      233.77     33.23 o 
   1  10  12      719.54      854.38     62.51 o 
   2  10  12        1.72        4.53     13.64 o 
   3  10  12      223.04      217.77     34.85 o 
   4  10  12        9.34       -3.98     19.37 o 
   5  10  12      229.34      206.47     35.56 o 
   6  10  12       11.67       28.19     18.95 o 
   7  10  12        0.55      -18.46     20.96 o 
   8  10  12        2.47      -18.72     21.30 o 
  -6  11  12        3.08        4.53     18.94 o 
  -5  11  12      124.66       96.53     29.79 o 
  -4  11  12       72.22       80.33     25.43 o 
  -3  11  12      132.25      107.26     25.67 o 
  -2  11  12       15.37      -14.97     14.97 o 
  -1  11  12      570.98      653.59     59.51 o 
   0  11  12      125.24       85.81     23.99 o 
   1  11  12      182.12      189.21     43.67 o 
   2  11  12       71.29       56.17     20.79 o 
   3  11  12      697.53      655.83     60.29 o 
   4  11  12       49.45       31.19     25.85 o 
   5  11  12       11.05       52.43     26.56 o 
 -17   0  13       40.66       33.94     38.67 o 
 -15   0  13      365.63      367.31     57.27 o 
 -13   0  13      126.31      157.35     48.54 o 
 -11   0  13      349.70      382.15     80.27 o 
  -9   0  13       59.89       67.61     22.94 o 
  -7   0  13      633.11      648.52     59.95 o 
  -5   0  13      178.57       94.73     21.42 o 
  -3   0  13      353.41      337.35     37.98 o 
  -1   0  13     1209.15     1147.65     42.73 o 
   1   0  13        1.35        6.14      5.87 o 
   3   0  13      266.91      256.39     16.93 o 
   5   0  13       93.38       92.64     11.52 o 
   7   0  13       51.99       62.76     10.81 o 
   9   0  13      138.34      153.45     22.15 o 
  11   0  13        2.54        3.13      7.75 o 
  13   0  13       60.06       44.98     11.71 o 
  15   0  13       38.28       -3.14     18.86 o 
  17   0  13      173.70       86.45     57.83 o 
 -17   1  13       58.55       67.30     25.42 o 
 -16   1  13       56.92       66.65     26.87 o 
 -15   1  13       45.44       47.48     15.33 o 
 -14   1  13       52.63       41.93     15.62 o 
 -13   1  13        8.67       19.08     17.82 o 
 -12   1  13      305.94      283.31     33.74 o 
 -11   1  13      994.65     1029.38     59.63 o 
 -10   1  13       58.03       39.76     17.03 o 
  -9   1  13       64.66       45.91     19.11 o 
  -8   1  13      737.92      871.42     58.72 o 
  -7   1  13     1524.62     1620.84     60.22 o 
  -6   1  13      399.95      478.91     41.70 o 
  -5   1  13     4663.32     5341.74     93.40 o 
  -4   1  13       97.59       84.42     28.22 o 
  -3   1  13     2088.71     2195.52     58.90 o 
  -2   1  13      326.06      237.96     15.39 o 
  -1   1  13     1096.04     1163.89     31.58 o 
   0   1  13      882.97      807.66     23.84 o 
   1   1  13      375.90      424.86     16.92 o 
   2   1  13       83.62       49.67      6.43 o 
   3   1  13      760.57      876.90     23.96 o 
   4   1  13      261.99      214.28      9.78 o 
   5   1  13     2271.02     2301.90     39.16 o 
   6   1  13       26.54       22.25      5.61 o 
   7   1  13     2473.29     2611.00     53.80 o 
   8   1  13      552.72      576.54     31.37 o 
   9   1  13        0.09        8.14      6.93 o 
  10   1  13       15.88        7.00      4.76 o 
  11   1  13      284.01      318.22     18.34 o 
  12   1  13      260.41      256.00     18.72 o 
  13   1  13     1420.77     1385.97     64.00 o 
  14   1  13       30.93       28.27     14.43 o 
  15   1  13      614.19      548.39     55.36 o 
  16   1  13       46.23       28.81     16.99 o 
  17   1  13      429.87      440.87     56.94 o 
 -17   2  13       35.40        8.84     22.40 o 
 -16   2  13      406.95      367.65     51.87 o 
 -15   2  13       13.80       19.35     15.76 o 
 -14   2  13     2073.51     2192.38     86.85 o 
 -13   2  13        0.03        6.64     12.16 o 
 -12   2  13      506.06      434.43     37.50 o 
 -11   2  13      210.08      226.34     25.64 o 
 -10   2  13     1182.70     1441.32     59.86 o 
  -9   2  13       68.61      106.37     17.28 o 
  -8   2  13     4730.85     5436.14    104.03 o 
  -7   2  13        7.90       12.07      7.21 o 
  -6   2  13     1570.03     1564.43     45.57 o 
  -5   2  13      294.06      280.77     19.68 o 
  -4   2  13       92.27       41.23     22.08 o 
  -3   2  13      431.93      438.51     31.19 o 
  -2   2  13     1830.73     1870.08     59.71 o 
  -1   2  13      741.62      727.49     28.18 o 
   0   2  13     3853.91     4200.08     60.34 o 
   1   2  13       38.39       34.46      6.56 o 
   2   2  13       90.93      104.53      9.32 o 
   3   2  13        3.39       11.21      4.69 o 
   4   2  13      530.45      620.27     25.77 o 
   5   2  13     1019.84     1064.69     31.93 o 
   6   2  13     5400.60     5932.19     69.10 o 
   7   2  13      112.06      101.53     11.79 o 
   8   2  13      622.73      660.11     20.95 o 
   9   2  13       19.34       21.35      6.59 o 
  10   2  13     2726.28     2734.61     74.88 o 
  11   2  13        4.80       -6.03      8.93 o 
  12   2  13     1174.91     1067.73     64.30 o 
  13   2  13      128.33      108.53     21.69 o 
  14   2  13       12.07       17.91     11.43 o 
  15   2  13       63.59       72.70     15.81 o 
  16   2  13        0.03      -24.82     24.82 o 
 -16   3  13       95.82      128.02     25.09 o 
 -15   3  13       23.36       21.15     19.46 o 
 -14   3  13       28.97       57.01     19.44 o 
 -13   3  13       95.91       79.19     20.91 o 
 -12   3  13      136.12      123.16     32.27 o 
 -11   3  13       30.19       25.92     12.04 o 
 -10   3  13        0.01       13.44     12.89 o 
  -9   3  13      928.36      969.24     48.02 o 
  -8   3  13       68.44       41.85     13.48 o 
  -7   3  13      221.95      202.69     18.79 o 
  -6   3  13      175.10      176.41     15.23 o 
  -5   3  13     2322.18     2402.51     70.34 o 
  -4   3  13      354.15      219.91     76.07 o 
  -3   3  13     2537.46     2656.66     59.80 o 
  -2   3  13       78.10       56.01      8.62 o 
  -1   3  13      253.91      333.28     20.22 o 
   0   3  13       43.57       44.26     10.57 o 
   1   3  13     7101.73     7778.96     85.28 o 
   2   3  13      277.06      288.72     16.40 o 
   3   3  13      316.07      241.65     38.42 o 
   4   3  13       71.58       40.01      6.50 o 
   5   3  13     3960.16     4428.40     64.23 o 
   6   3  13      176.26      141.71     14.09 o 
   7   3  13     2808.09     2981.05     57.16 o 
   8   3  13      393.39      411.18     20.05 o 
   9   3  13     1231.94     1302.05     35.90 o 
  10   3  13       99.10      101.72     16.15 o 
  11   3  13       47.06       70.28     13.70 o 
  12   3  13        2.69       -2.05     10.84 o 
  13   3  13        0.77      -10.60     10.60 o 
  14   3  13       29.46       41.08     18.04 o 
  15   3  13        6.55       14.29     19.13 o 
  16   3  13       18.34       50.75     24.46 o 
 -16   4  13       84.45       99.82     32.56 o 
 -15   4  13      124.58       69.25     25.18 o 
 -14   4  13      799.76      899.20     77.31 o 
 -13   4  13        2.09       11.86     22.44 o 
 -12   4  13      596.28      523.41     57.49 o 
 -11   4  13      196.01      199.44     35.45 o 
 -10   4  13       70.06       69.93     17.81 o 
  -9   4  13        0.24       -9.09     23.32 o 
  -8   4  13       79.53      102.48     16.39 o 
  -7   4  13       84.76      115.51     20.01 o 
  -6   4  13     2905.83     3355.20     97.18 o 
  -5   4  13      386.08      374.66     32.88 o 
  -4   4  13      111.65      115.09     26.61 o 
  -3   4  13       27.61       19.48      7.94 o 
  -2   4  13     1984.65     2030.48     61.63 o 
  -1   4  13      101.69       47.48     20.89 o 
   0   4  13      998.39     1135.58     40.06 o 
   1   4  13       22.97       37.85      6.91 o 
   2   4  13     2553.64     2579.77     48.80 o 
   3   4  13      860.67      871.32     27.48 o 
   4   4  13      309.99      427.30     19.23 o 
   5   4  13        3.40       11.32      7.19 o 
   6   4  13      788.76      809.70     41.12 o 
   7   4  13      594.75      584.63     24.08 o 
   8   4  13      241.03      201.35     20.68 o 
   9   4  13      132.56       85.07     22.94 o 
  10   4  13       29.68       21.61      6.90 o 
  11   4  13       10.78       25.64     12.11 o 
  12   4  13        5.41       11.50     14.96 o 
  13   4  13       33.52       25.64     31.97 o 
  14   4  13        0.35        0.31     23.67 o 
  15   4  13       94.65      121.39     42.60 o 
  16   4  13      293.89      301.43     68.38 o 
 -15   5  13      424.60      513.24     69.68 o 
 -14   5  13        5.89       -0.45     14.81 o 
 -13   5  13       30.95       -2.51     21.96 o 
 -12   5  13        2.42       42.38     19.03 o 
 -11   5  13        0.81       32.91     16.42 o 
 -10   5  13       69.90       43.38     32.78 o 
  -9   5  13       67.18       51.89     13.69 o 
  -8   5  13      120.58       62.36     18.04 o 
  -7   5  13      619.69      627.70     50.41 o 
  -6   5  13        0.01      -11.17     13.99 o 
  -5   5  13      695.11      799.70     40.20 o 
  -4   5  13      438.62      493.02     34.19 o 
  -3   5  13      532.15      566.50     35.23 o 
  -2   5  13      104.59       95.37     13.45 o 
  -1   5  13     1793.46     1685.42     59.39 o 
   0   5  13       10.19       12.57      7.62 o 
   1   5  13      857.46      872.31     30.37 o 
   2   5  13      325.88      396.35     19.55 o 
   3   5  13      651.25      621.26     25.48 o 
   4   5  13       46.97       52.95     10.39 o 
   5   5  13       26.53       10.66      4.94 o 
   6   5  13       29.37       25.25      5.54 o 
   7   5  13      366.31      317.63     25.92 o 
   8   5  13       69.01       41.06     15.94 o 
   9   5  13     1268.88     1169.88     52.33 o 
  10   5  13      765.29      823.07     54.64 o 
  11   5  13       35.55       30.21     13.84 o 
  12   5  13        4.21      -41.44     41.44 o 
  13   5  13       53.87       94.48     57.39 o 
  14   5  13        1.59       24.18     22.78 o 
  15   5  13      209.39      323.89     69.51 o 
 -14   6  13      174.18      147.53     43.48 o 
 -13   6  13       43.29       56.16     20.82 o 
 -12   6  13       23.57       32.61     17.03 o 
 -11   6  13       80.88       41.45     16.68 o 
 -10   6  13     1842.39     1866.87    111.50 o 
  -9   6  13       11.02       -1.84     15.30 o 
  -8   6  13     2217.22     2131.38     99.80 o 
  -7   6  13       55.06       30.45     20.24 o 
  -6   6  13        4.38      -10.09     10.09 o 
  -5   6  13      144.24       92.77     16.62 o 
  -4   6  13     1824.21     1796.27     62.93 o 
  -3   6  13      264.21      271.02     25.06 o 
  -2   6  13     2522.17     2602.64     73.21 o 
  -1   6  13       26.83       27.02     14.12 o 
   0   6  13     1399.30     1379.97     55.94 o 
   1   6  13      186.63      111.17     31.44 o 
   2   6  13       18.24       13.10      8.33 o 
   3   6  13      181.36      178.45     16.35 o 
   4   6  13        1.25        1.86      9.09 o 
   5   6  13        2.31        0.89      3.01 o 
   6   6  13        0.37      -14.82     14.82 o 
   7   6  13       52.79       52.32     10.57 o 
   8   6  13      248.91      247.34     38.40 o 
   9   6  13      168.19      171.02     40.87 o 
  10   6  13      276.67      241.33    113.22 o 
  11   6  13       44.02       10.35     30.58 o 
  12   6  13      176.18      156.92     83.44 o 
  13   6  13        1.99      -23.33     32.65 o 
  14   6  13       38.46       39.51     26.92 o 
 -13   7  13       11.20      -22.79     22.79 o 
 -12   7  13        0.18      -16.61     19.11 o 
 -11   7  13       13.21      -15.12     16.10 o 
 -10   7  13        6.20       -9.81     20.73 o 
  -9   7  13      289.62      277.96     45.13 o 
  -8   7  13       31.04       -0.48     18.38 o 
  -7   7  13       65.35       39.56     12.02 o 
  -6   7  13      513.07      542.90     38.48 o 
  -5   7  13      886.81     1005.16     50.70 o 
  -4   7  13       74.50       52.43     13.05 o 
  -3   7  13      132.08      128.27     26.05 o 
  -2   7  13      724.56      699.91     46.95 o 
  -1   7  13      339.36      322.69     25.93 o 
   0   7  13       59.69       49.48     15.61 o 
   1   7  13      190.05      201.36     21.20 o 
   2   7  13       32.92       25.27      8.02 o 
   3   7  13     1089.16     1034.51     40.26 o 
   4   7  13       30.10       45.15     16.52 o 
   5   7  13       42.43       38.08     14.93 o 
   6   7  13       72.26       61.25     18.41 o 
   7   7  13       47.95       24.80     16.06 o 
   8   7  13        1.55       -5.05     14.48 o 
   9   7  13       11.76       -7.68     26.46 o 
  10   7  13       41.21      101.44     40.77 o 
  11   7  13       12.59      -32.51     32.51 o 
  12   7  13       74.92       38.94     60.71 o 
  13   7  13      102.49       43.77     26.45 o 
 -12   8  13       22.82       43.33     23.76 o 
 -11   8  13       59.85        9.98     17.28 o 
 -10   8  13       45.38       15.41     15.53 o 
  -9   8  13        7.56       40.24     17.58 o 
  -8   8  13      146.46      135.55     37.04 o 
  -7   8  13      129.14      195.01     30.28 o 
  -6   8  13      197.81      184.83     25.74 o 
  -5   8  13       34.22       39.61     14.39 o 
  -4   8  13      281.06      207.61     28.40 o 
  -3   8  13        0.01        5.26     12.20 o 
  -2   8  13     2260.82     2423.10     84.15 o 
  -1   8  13        3.35       14.88      9.41 o 
   0   8  13      578.76      609.70     35.18 o 
   1   8  13       97.20       88.65     19.78 o 
   2   8  13      789.89      783.26     38.05 o 
   3   8  13      146.66      143.57     26.37 o 
   4   8  13        2.48       30.43     14.07 o 
   5   8  13      110.87      111.84     22.77 o 
   6   8  13      381.38      380.58     43.79 o 
   7   8  13       10.59       28.15     16.57 o 
   8   8  13      148.59      144.80     33.56 o 
   9   8  13        0.08      -14.17     25.02 o 
  10   8  13      661.35      598.62     88.78 o 
  11   8  13      606.26      631.86     94.16 o 
  12   8  13        5.68      -66.09     72.61 o 
 -11   9  13        0.25        2.82     18.25 o 
 -10   9  13       78.61       83.92     30.17 o 
  -9   9  13      129.25      202.93     42.55 o 
  -8   9  13       87.39       65.89     18.97 o 
  -7   9  13     1080.11      844.37     62.93 o 
  -6   9  13      130.79      129.44     23.48 o 
  -5   9  13        2.27       -2.17     11.18 o 
  -4   9  13       34.71       35.86     19.45 o 
  -3   9  13      101.89       95.23     19.84 o 
  -2   9  13        7.45       21.19      9.83 o 
  -1   9  13      135.69      150.36     20.60 o 
   0   9  13       15.47       27.10     10.97 o 
   1   9  13      195.37      151.70     26.25 o 
   2   9  13       17.37       26.55     18.48 o 
   3   9  13       65.12       95.00     20.66 o 
   4   9  13      122.89      109.60     22.62 o 
   5   9  13      675.27      667.70     60.97 o 
   6   9  13      354.88      414.96     48.12 o 
   7   9  13      393.71      468.22     51.43 o 
   8   9  13      203.30      185.39     41.06 o 
   9   9  13       25.47       45.12     27.47 o 
  10   9  13       20.16       14.50     32.01 o 
  -8  10  13        4.46       11.16     14.27 o 
  -7  10  13      154.60       86.98     21.33 o 
  -6  10  13      350.39      376.35     42.29 o 
  -5  10  13      136.81      110.66     20.69 o 
  -4  10  13       58.59       37.65     14.02 o 
  -3  10  13      177.27      195.28     30.68 o 
  -2  10  13      356.23      398.49     43.82 o 
  -1  10  13      491.66      521.64     42.43 o 
   0  10  13      857.51      935.76     65.03 o 
   1  10  13      299.05      340.57     40.22 o 
   2  10  13      127.70      108.93     29.28 o 
   3  10  13        6.46       20.67     17.03 o 
   4  10  13      293.18      327.74     42.07 o 
   5  10  13        1.05       34.02     21.11 o 
   6  10  13     1564.00     1690.15     98.89 o 
   7  10  13       28.87       25.78     17.51 o 
   8  10  13      102.53      149.03     34.90 o 
  -5  11  13       47.15       57.02     37.35 o 
  -4  11  13        5.11      -19.60     19.60 o 
  -3  11  13      199.41      149.88     28.72 o 
  -2  11  13       45.97       29.57     16.43 o 
  -1  11  13      298.97      270.01     58.04 o 
   0  11  13        0.66      -17.76     17.76 o 
   1  11  13        6.75      -12.44     26.21 o 
   2  11  13      258.27      261.92     38.52 o 
   3  11  13      399.12      434.42     50.48 o 
   4  11  13      240.10      298.53     43.38 o 
   5  11  13     1228.84     1454.17     93.65 o 
 -16   0  14      303.61      274.52     48.61 o 
 -14   0  14     1156.85     1093.69     95.60 o 
 -12   0  14      597.25      404.80     56.97 o 
 -10   0  14     3747.39     3641.72    166.07 o 
  -8   0  14     5049.31     5674.08    182.51 o 
  -6   0  14     5108.46     5666.11    169.46 o 
  -4   0  14     2639.33     2767.14    109.35 o 
  -2   0  14    49952.48    53659.74    472.85 o 
   0   0  14        3.61        8.28      5.93 o 
   2   0  14      749.14      789.05     29.74 o 
   4   0  14     1026.21     1050.10     33.30 o 
   6   0  14      543.05      715.09     30.53 o 
   8   0  14     4105.70     4236.18    129.41 o 
  10   0  14     4074.73     4097.54     89.84 o 
  12   0  14     1878.84     1594.98     73.45 o 
  14   0  14      136.93      177.31     41.34 o 
  16   0  14     1315.75     1125.73    213.95 o 
 -17   1  14       48.40       61.36     30.34 o 
 -16   1  14        3.48       12.08     16.76 o 
 -15   1  14        2.53       10.84     13.59 o 
 -14   1  14        0.83       -2.99     15.58 o 
 -13   1  14      865.95      801.83     56.91 o 
 -12   1  14       14.09       12.55     16.67 o 
 -11   1  14      164.06      105.59     21.98 o 
 -10   1  14        3.87      -17.61     17.61 o 
  -9   1  14       94.53      109.32     20.60 o 
  -8   1  14       25.77       40.76     26.30 o 
  -7   1  14      983.46      913.14     58.62 o 
  -6   1  14       32.88       29.91     15.28 o 
  -5   1  14     1311.71     1489.88     43.57 o 
  -4   1  14       35.52       13.92     13.13 o 
  -3   1  14        6.15       44.93      8.87 o 
  -2   1  14       23.87       25.60      5.66 o 
  -1   1  14      101.80      102.79      9.52 o 
   0   1  14      145.59      162.09     11.45 o 
   1   1  14      641.30      577.48     20.55 o 
   2   1  14       96.09      105.99      9.69 o 
   3   1  14       77.49      110.59      8.93 o 
   4   1  14       59.70       56.50      5.46 o 
   5   1  14     1586.92     1809.67     27.70 o 
   6   1  14       27.64       27.80      5.61 o 
   7   1  14     3132.01     3262.73     49.45 o 
   8   1  14      109.29      120.15     10.43 o 
   9   1  14      922.70      870.42     40.46 o 
  10   1  14       43.01       29.84      8.17 o 
  11   1  14       12.11       16.13      6.99 o 
  12   1  14        9.81       19.14      7.75 o 
  13   1  14        0.56       13.24     12.84 o 
  14   1  14        6.29       15.81     12.54 o 
  15   1  14      418.26      424.03     46.48 o 
  16   1  14        0.54       -6.39     13.17 o 
 -17   2  14        0.56      -13.26     19.30 o 
 -16   2  14      466.42      460.59     54.52 o 
 -15   2  14       42.89       29.49     14.38 o 
 -14   2  14      677.18      654.98     52.04 o 
 -13   2  14      164.57      177.74     28.51 o 
 -12   2  14     1658.16     1566.45     70.56 o 
 -11   2  14       13.85       26.53     15.66 o 
 -10   2  14      276.38      311.60     28.83 o 
  -9   2  14       27.90       36.92     13.60 o 
  -8   2  14     3256.46     3416.08    110.48 o 
  -7   2  14      165.82      192.38     22.10 o 
  -6   2  14     1117.00     1190.47     49.21 o 
  -5   2  14       79.59       78.86     10.75 o 
  -4   2  14      128.08       64.86     31.04 o 
  -3   2  14     1360.80     1316.21     54.16 o 
  -2   2  14     1372.35     1700.04     58.31 o 
  -1   2  14      312.33      327.57     25.00 o 
   0   2  14     9831.65    11153.82    101.09 o 
   1   2  14     1088.51      951.02     29.44 o 
   2   2  14     1582.29     1548.78     34.59 o 
   3   2  14      127.72      150.95     10.89 o 
   4   2  14        7.09       14.04      5.33 o 
   5   2  14      427.99      390.67     20.07 o 
   6   2  14     7898.12     8519.74     85.33 o 
   7   2  14       45.77       32.94      6.49 o 
   8   2  14     1659.00     1748.45     40.69 o 
   9   2  14      142.79      133.66     13.81 o 
  10   2  14      748.14      650.35     37.08 o 
  11   2  14      201.90      209.85     24.21 o 
  12   2  14        0.08       -0.39     11.12 o 
  13   2  14       17.98       26.01     17.35 o 
  14   2  14      252.46      240.62     28.55 o 
  15   2  14       26.36       12.83     14.30 o 
  16   2  14      208.12      187.76     36.08 o 
 -16   3  14        2.24       10.29     17.46 o 
 -15   3  14      583.19      674.15     50.20 o 
 -14   3  14        3.94        3.99     17.78 o 
 -13   3  14      611.08      732.56     57.85 o 
 -12   3  14       15.48       25.08     16.97 o 
 -11   3  14     2786.37     2827.44    100.41 o 
 -10   3  14       51.63       38.86     11.95 o 
  -9   3  14     1111.48     1273.79     55.53 o 
  -8   3  14      360.52      379.43     30.25 o 
  -7   3  14       21.52       53.24     13.50 o 
  -6   3  14        0.03       -6.31     10.50 o 
  -5   3  14     1061.95      979.45     50.75 o 
  -4   3  14        1.29       16.86     14.97 o 
  -3   3  14      763.46      768.14     52.80 o 
  -2   3  14        1.19        3.51      7.02 o 
  -1   3  14      128.96       94.39     23.42 o 
   0   3  14      891.77      883.01     35.84 o 
   1   3  14     1556.40     1670.28     40.13 o 
   2   3  14      294.69      193.59     38.21 o 
   3   3  14     1695.36     1492.54     42.64 o 
   4   3  14      125.76      100.95      8.93 o 
   5   3  14      171.74      173.62     13.25 o 
   6   3  14      124.65      102.31     10.32 o 
   7   3  14     1718.19     1746.30     44.54 o 
   8   3  14      434.17      401.97     22.50 o 
   9   3  14      112.55       72.77      9.39 o 
  10   3  14       62.12       57.63     11.58 o 
  11   3  14     1093.56     1095.73     60.02 o 
  12   3  14      179.57      215.77     33.23 o 
  13   3  14       55.70       61.64     17.08 o 
  14   3  14       11.59        8.74     16.74 o 
  15   3  14      371.16      451.49     79.10 o 
  16   3  14       82.01       10.41     22.41 o 
 -16   4  14      104.92       50.09     22.50 o 
 -15   4  14        1.66       24.35     17.65 o 
 -14   4  14      279.80      281.16     43.31 o 
 -13   4  14       65.55       63.80     23.98 o 
 -12   4  14       27.17       15.39     14.30 o 
 -11   4  14       29.84        1.66     17.98 o 
 -10   4  14      198.76       99.13     23.26 o 
  -9   4  14      109.46      120.14     20.85 o 
  -8   4  14     1556.56     1612.46     60.59 o 
  -7   4  14      912.78      883.54     53.45 o 
  -6   4  14      467.12      509.48     39.33 o 
  -5   4  14     1357.56     1256.25     54.45 o 
  -4   4  14      982.54     1006.31     40.30 o 
  -3   4  14     1067.39      973.51     43.05 o 
  -2   4  14      410.50      389.90     24.58 o 
  -1   4  14     2203.58     2156.51     62.25 o 
   0   4  14       52.87       32.26     12.73 o 
   1   4  14      153.25      191.09     13.58 o 
   2   4  14      286.87      309.86     16.17 o 
   3   4  14      515.55      566.51     20.43 o 
   4   4  14       22.91       13.68      3.45 o 
   5   4  14      318.37      298.30     13.54 o 
   6   4  14       12.15        8.38      5.01 o 
   7   4  14       11.49       -0.64      4.67 o 
   8   4  14      151.03      136.49     14.74 o 
   9   4  14       38.52       12.87      5.16 o 
  10   4  14     1050.50     1155.52     52.37 o 
  11   4  14       38.78       17.77      8.89 o 
  12   4  14       98.45      131.84     26.76 o 
  13   4  14       47.82       10.93     16.92 o 
  14   4  14      408.08      345.05     69.37 o 
  15   4  14       11.36      -17.33     26.28 o 
 -15   5  14       86.87       99.92     25.05 o 
 -14   5  14       25.15       45.30     26.61 o 
 -13   5  14      191.26      294.37     45.21 o 
 -12   5  14        7.20        2.31     19.08 o 
 -11   5  14       65.29       38.70     16.18 o 
 -10   5  14       76.25      100.66     27.99 o 
  -9   5  14       20.75       -3.30     16.81 o 
  -8   5  14      302.55      308.74     33.74 o 
  -7   5  14      261.64      263.35     30.06 o 
  -6   5  14       54.35       39.84     13.24 o 
  -5   5  14      459.20      509.50     34.99 o 
  -4   5  14        3.71       19.38     10.82 o 
  -3   5  14       34.85       36.74      9.60 o 
  -2   5  14      111.75      140.84     17.59 o 
  -1   5  14       66.01       49.84     15.51 o 
   0   5  14      711.32      719.57     35.54 o 
   1   5  14     3673.99     3755.06     67.10 o 
   2   5  14      679.09      704.55     27.47 o 
   3   5  14     1924.54     2067.50     51.40 o 
   4   5  14       73.31       56.47     10.21 o 
   5   5  14     1176.62     1203.60     36.44 o 
   6   5  14      161.05      132.29     16.91 o 
   7   5  14      278.79      317.99     27.17 o 
   8   5  14     1697.09     1788.17     71.12 o 
   9   5  14      167.96      197.80     20.41 o 
  10   5  14      176.63      178.86     25.99 o 
  11   5  14      149.87      118.79     35.02 o 
  12   5  14       89.07      106.09     43.82 o 
  13   5  14        0.14       27.60     30.01 o 
  14   5  14       13.73       20.15     21.76 o 
  15   5  14       87.01      121.18     43.51 o 
 -14   6  14      519.38      679.94     65.27 o 
 -13   6  14       15.51        8.61     14.47 o 
 -12   6  14      422.51      335.22     51.25 o 
 -11   6  14       28.78       58.69     23.32 o 
 -10   6  14      476.67      386.11     51.31 o 
  -9   6  14        6.18        5.75     20.35 o 
  -8   6  14      328.31      338.18     39.82 o 
  -7   6  14       29.51       38.66     13.22 o 
  -6   6  14      297.85      301.65     29.32 o 
  -5   6  14     1027.52      955.86     51.43 o 
  -4   6  14     1146.18     1199.23     51.69 o 
  -3   6  14      831.13      943.06     52.57 o 
  -2   6  14       13.08        8.22      8.28 o 
  -1   6  14       66.01       75.86     14.78 o 
   0   6  14      771.26      851.76     40.18 o 
   1   6  14       11.32        4.76      5.67 o 
   2   6  14      131.87      118.45     10.83 o 
   3   6  14      702.38      756.98     32.01 o 
   4   6  14      370.13      404.66     27.06 o 
   5   6  14       24.54       16.46      7.62 o 
   6   6  14      348.39      345.44     23.41 o 
   7   6  14       59.32       50.64      8.72 o 
   8   6  14      525.94      495.56     55.33 o 
   9   6  14        0.55      -29.31     29.31 o 
  10   6  14      220.70      162.17     43.72 o 
  11   6  14      464.76      503.77     79.38 o 
  12   6  14      147.32       36.24     24.32 o 
  13   6  14       24.68      -25.50     26.27 o 
  14   6  14      544.00      698.04    100.96 o 
 -13   7  14       22.59       38.74     15.71 o 
 -12   7  14       23.99       42.32     16.13 o 
 -11   7  14      137.12      121.32     27.60 o 
 -10   7  14       11.76       34.83     24.00 o 
  -9   7  14        0.99       -6.88     15.33 o 
  -8   7  14       14.58        5.62     20.79 o 
  -7   7  14       91.82      104.67     23.38 o 
  -6   7  14       15.87       24.65     13.27 o 
  -5   7  14      170.36      150.95     29.03 o 
  -4   7  14     1184.03     1227.62     56.58 o 
  -3   7  14      238.72      257.65     25.81 o 
  -2   7  14      436.30      461.65     30.81 o 
  -1   7  14      233.67      263.78     27.05 o 
   0   7  14      776.71      829.65     41.61 o 
   1   7  14      544.97      553.01     27.98 o 
   2   7  14      355.90      377.28     24.94 o 
   3   7  14       11.89       19.44      8.88 o 
   4   7  14       19.94        9.89     12.07 o 
   5   7  14       12.91        9.59     14.58 o 
   6   7  14        0.00      -15.11     15.11 o 
   7   7  14        1.68       24.22     14.07 o 
   8   7  14        5.25      -10.93     25.39 o 
   9   7  14      353.48      426.58    111.11 o 
  10   7  14      874.72     1056.80    182.02 o 
  11   7  14      218.73      172.45     65.11 o 
  12   7  14        7.53       15.01     33.60 o 
  13   7  14       37.04        6.21     30.37 o 
 -12   8  14       27.18       36.29     16.39 o 
 -11   8  14        5.78      -20.93     20.93 o 
 -10   8  14       51.65       65.98     23.59 o 
  -9   8  14        3.17        2.32     17.28 o 
  -8   8  14        0.48       -2.32     15.21 o 
  -7   8  14      285.38      276.04     32.34 o 
  -6   8  14        4.01       14.84     12.45 o 
  -5   8  14       63.91       31.34     14.72 o 
  -4   8  14      202.93      216.57     28.37 o 
  -3   8  14       50.95       61.57     16.18 o 
  -2   8  14      890.56      943.36     49.85 o 
  -1   8  14     1346.99     1502.89     84.53 o 
   0   8  14     3604.29     3826.10    121.64 o 
   1   8  14      689.06      769.25     45.49 o 
   2   8  14     1089.16     1131.32     52.14 o 
   3   8  14       31.57       46.83     15.94 o 
   4   8  14      629.74      750.91     57.75 o 
   5   8  14        3.18       -8.53     16.94 o 
   6   8  14      450.10      464.14     47.35 o 
   7   8  14       46.60       11.46     26.01 o 
   8   8  14        0.23       42.45     22.70 o 
   9   8  14       83.03      127.68     43.62 o 
  10   8  14      357.94      419.46     75.48 o 
  11   8  14      166.93      212.52     56.53 o 
  12   8  14      206.19      131.79     43.45 o 
 -10   9  14       12.09      -29.75     29.75 o 
  -9   9  14      448.07      526.27     66.65 o 
  -8   9  14       72.94      120.17     32.72 o 
  -7   9  14      691.60      700.29     57.33 o 
  -6   9  14      161.83      163.16     27.88 o 
  -5   9  14      177.10      198.80     29.53 o 
  -4   9  14        2.28       -7.22     11.39 o 
  -3   9  14        7.90        8.80      9.64 o 
  -2   9  14      897.86      992.21     45.29 o 
  -1   9  14       57.29       65.00     17.22 o 
   0   9  14      108.63       90.77     42.64 o 
   1   9  14      296.41      339.13     39.00 o 
   2   9  14        0.00       24.46     16.81 o 
   3   9  14      138.22      148.47     27.12 o 
   4   9  14       47.61       55.16     18.86 o 
   5   9  14      399.32      423.23     46.58 o 
   6   9  14       18.71       17.93     16.29 o 
   7   9  14      498.52      447.37     50.90 o 
   8   9  14       42.03       35.29     18.97 o 
   9   9  14       56.75       37.34     23.87 o 
  10   9  14        0.34       -4.16     26.45 o 
  -8  10  14      234.23      285.89     39.53 o 
  -7  10  14        5.33       -3.64     11.62 o 
  -6  10  14        0.52       -0.35     12.20 o 
  -5  10  14        0.24       -7.08     20.93 o 
  -4  10  14        7.33        9.52     16.44 o 
  -3  10  14       63.27       50.20     15.26 o 
  -2  10  14       17.51       22.23     17.19 o 
  -1  10  14        8.09       -3.95     17.33 o 
   0  10  14       72.22      111.81     23.42 o 
   1  10  14      335.08      413.80     45.45 o 
   2  10  14      330.64      300.42     39.22 o 
   3  10  14      172.98      127.00     28.25 o 
   4  10  14        2.67       12.42     16.02 o 
   5  10  14      192.68      192.29     34.80 o 
   6  10  14      230.55      297.65     43.02 o 
   7  10  14      163.32      149.38     32.02 o 
   8  10  14       26.08       20.06     18.69 o 
  -5  11  14      129.28       77.07     59.70 o 
  -4  11  14        2.33      -15.96     15.96 o 
  -3  11  14        7.04       10.11     23.90 o 
  -2  11  14       16.98       25.55     18.00 o 
  -1  11  14      325.71      288.96     62.69 o 
   0  11  14      169.24      212.31     35.48 o 
   1  11  14      896.28      968.22     89.38 o 
   2  11  14      110.13      101.20     23.32 o 
   3  11  14      353.58      350.35     44.57 o 
   4  11  14       94.83      135.91     32.24 o 
 -17   0  15       24.32       51.53     32.72 o 
 -15   0  15       58.69      100.98     33.89 o 
 -13   0  15       45.71       41.86     22.83 o 
 -11   0  15      229.57      255.20     45.03 o 
  -9   0  15      712.97      713.02     69.82 o 
  -7   0  15     1210.64     1065.85     80.33 o 
  -5   0  15     1554.50     1598.86     90.37 o 
  -3   0  15       15.20        3.79      5.39 o 
  -1   0  15      147.98      151.96     19.51 o 
   1   0  15      235.86      264.45     18.38 o 
   3   0  15       47.93       80.47     12.55 o 
   5   0  15      703.71      714.00     27.34 o 
   7   0  15      199.28      211.30     22.22 o 
   9   0  15      493.79      523.87     59.84 o 
  11   0  15      698.98      669.62     37.58 o 
  13   0  15       42.99       97.87     33.10 o 
  15   0  15       18.91       15.39     25.75 o 
 -17   1  15      180.41      243.86     51.23 o 
 -16   1  15      142.80       93.18     27.64 o 
 -15   1  15      441.74      476.44     45.82 o 
 -14   1  15       21.96       24.46     18.70 o 
 -13   1  15      625.04      548.07     47.55 o 
 -12   1  15       59.85       51.17     18.42 o 
 -11   1  15      386.39      405.18     39.36 o 
 -10   1  15       74.67       62.73     16.32 o 
  -9   1  15      691.31      711.34     48.33 o 
  -8   1  15       78.09       49.43     26.10 o 
  -7   1  15     6196.31     6829.98    159.74 o 
  -6   1  15       42.60       38.89     15.23 o 
  -5   1  15      114.19      238.60     20.30 o 
  -4   1  15       38.56       24.47     16.05 o 
  -3   1  15     2378.40     2339.86    325.56 o 
  -2   1  15      265.92      222.91     14.83 o 
  -1   1  15      518.92      563.47     22.03 o 
   0   1  15      136.96      158.23     10.34 o 
   1   1  15       28.17      145.80     12.33 o 
   2   1  15       14.53        6.62      4.78 o 
   3   1  15     1065.43     1146.50     29.71 o 
   4   1  15      304.11      258.31     12.35 o 
   5   1  15      303.67      273.53     11.64 o 
   6   1  15        4.61        1.76      4.95 o 
   7   1  15       51.81       60.89      9.45 o 
   8   1  15      196.96      167.58     14.67 o 
   9   1  15       39.24       28.07     10.37 o 
  10   1  15       16.51        9.47      9.36 o 
  11   1  15      473.69      434.52     34.80 o 
  12   1  15      407.97      411.14     41.17 o 
  13   1  15      172.75      157.46     21.49 o 
  14   1  15       81.87       54.52     21.73 o 
  15   1  15      177.61      183.34     30.79 o 
  16   1  15      176.17      126.70     27.15 o 
 -16   2  15     1434.86     1486.30    111.40 o 
 -15   2  15        2.90        2.97     12.84 o 
 -14   2  15       42.75       76.24     19.22 o 
 -13   2  15      279.22      261.17     33.54 o 
 -12   2  15      343.48      349.05     36.50 o 
 -11   2  15       27.04       52.51     15.64 o 
 -10   2  15     1983.69     2141.15     99.04 o 
  -9   2  15      120.11      160.82     22.21 o 
  -8   2  15      277.88      317.85     28.80 o 
  -7   2  15        3.27        7.37      9.07 o 
  -6   2  15      471.51      607.33     29.99 o 
  -5   2  15      115.26      115.44     18.62 o 
  -4   2  15       17.75       59.99     14.73 o 
  -3   2  15        0.01        1.07      9.94 o 
  -2   2  15    20539.61    22855.14    214.89 o 
  -1   2  15       11.26        5.82      7.36 o 
   0   2  15     1876.58     1856.26     59.36 o 
   1   2  15       27.75       27.45      6.72 o 
   2   2  15     1909.76     2162.19     42.20 o 
   3   2  15      244.77      279.22     15.30 o 
   4   2  15       20.30       26.30      9.64 o 
   5   2  15       19.72       11.85      5.07 o 
   6   2  15      262.43      295.08     16.92 o 
   7   2  15      343.99      321.84     17.46 o 
   8   2  15       35.75       32.87      8.39 o 
   9   2  15       25.78       32.17      7.75 o 
  10   2  15     1070.17     1036.14     51.25 o 
  11   2  15       38.14       46.14     12.36 o 
  12   2  15      496.03      503.09     44.29 o 
  13   2  15      207.97      221.54     31.05 o 
  14   2  15        5.15        0.67     12.75 o 
  15   2  15       52.64       95.27     26.47 o 
  16   2  15      215.84      171.88     36.65 o 
 -16   3  15       21.77        3.13     39.06 o 
 -15   3  15       65.59       54.06     25.37 o 
 -14   3  15       29.31       43.29     16.98 o 
 -13   3  15     1420.85     1413.54     80.07 o 
 -12   3  15      109.82      134.69     26.61 o 
 -11   3  15       99.16      142.58     22.26 o 
 -10   3  15      306.51      338.05     30.63 o 
  -9   3  15     3624.22     3844.46     95.65 o 
  -8   3  15      461.62      495.13     33.90 o 
  -7   3  15      267.79      235.10     24.27 o 
  -6   3  15      149.13      174.76     31.69 o 
  -5   3  15      120.06       95.57     18.43 o 
  -4   3  15      176.15      177.24     25.25 o 
  -3   3  15     1638.30     1453.36     43.00 o 
  -2   3  15      522.60      533.05     25.34 o 
  -1   3  15       50.18      104.88     13.92 o 
   0   3  15        0.87        5.19      5.98 o 
   1   3  15       33.08       25.94      6.37 o 
   2   3  15       25.67       39.21      8.27 o 
   3   3  15     2491.70     2966.26     48.29 o 
   4   3  15      317.77      178.43     30.09 o 
   5   3  15       66.58       81.45      9.32 o 
   6   3  15       95.78       63.66      9.81 o 
   7   3  15      193.06      214.76     16.43 o 
   8   3  15     1705.64     1740.42     47.19 o 
   9   3  15      255.58      400.21     19.46 o 
  10   3  15       39.64       27.18      9.20 o 
  11   3  15      272.57      207.76     26.83 o 
  12   3  15       65.42       56.79     16.16 o 
  13   3  15       68.44       72.81     19.16 o 
  14   3  15        8.58       40.60     19.05 o 
  15   3  15      536.74      616.81     90.06 o 
  16   3  15       63.87       50.51     66.51 o 
 -16   4  15       64.55       30.88     17.93 o 
 -15   4  15        1.08       15.56     15.10 o 
 -14   4  15       14.48        5.17     17.07 o 
 -13   4  15       18.67       12.90     18.76 o 
 -12   4  15        0.60       10.54     14.11 o 
 -11   4  15      318.23      298.77     42.60 o 
 -10   4  15      796.06      833.90     54.13 o 
  -9   4  15       73.43       60.25     15.42 o 
  -8   4  15      840.99      708.87     74.18 o 
  -7   4  15       24.20        9.74     10.75 o 
  -6   4  15       97.82       41.64     22.51 o 
  -5   4  15      254.38      249.53     33.27 o 
  -4   4  15       15.03       17.68      8.70 o 
  -3   4  15       41.82        5.73      8.95 o 
  -2   4  15      219.64      306.49     23.42 o 
  -1   4  15      132.37      124.18     15.82 o 
   0   4  15     1325.60     1290.14     41.65 o 
   1   4  15      219.29      270.54     16.57 o 
   2   4  15     3351.85     3363.46     54.45 o 
   3   4  15      329.31      335.16     16.22 o 
   4   4  15     2365.55     2391.60     33.12 o 
   5   4  15       81.12       96.48      9.37 o 
   6   4  15     2577.14     2410.90     58.30 o 
   7   4  15        5.11        6.50      5.50 o 
   8   4  15      294.40      308.85     26.43 o 
   9   4  15      336.21      355.81     31.41 o 
  10   4  15        4.21        4.63      9.10 o 
  11   4  15       28.52        8.43     19.05 o 
  12   4  15      335.23      348.75     42.13 o 
  13   4  15       30.05       21.71     73.90 o 
  14   4  15      132.00      141.86     43.84 o 
  15   4  15       76.12       31.39     21.37 o 
 -15   5  15        5.78       13.99     22.45 o 
 -14   5  15        0.25      -10.64     14.58 o 
 -13   5  15      398.20      433.78     56.35 o 
 -12   5  15       82.55       45.56     36.16 o 
 -11   5  15      852.68      703.16     68.64 o 
 -10   5  15        3.06      -13.01     25.78 o 
  -9   5  15      651.23      785.88     68.98 o 
  -8   5  15      125.26       64.72     28.98 o 
  -7   5  15     1047.15      953.06     56.66 o 
  -6   5  15       55.63       17.21     12.21 o 
  -5   5  15      405.27      489.09     35.24 o 
  -4   5  15       37.95       45.63     12.74 o 
  -3   5  15     5865.90     6218.83    131.79 o 
  -2   5  15      271.57      199.22     69.79 o 
  -1   5  15       21.49       26.81     10.13 o 
   0   5  15      142.62      158.21     17.42 o 
   1   5  15       74.18       59.75     10.64 o 
   2   5  15       30.09       15.14      6.36 o 
   3   5  15       16.75       25.46      9.37 o 
   4   5  15        3.10        3.21      5.60 o 
   5   5  15      225.93      210.88     17.41 o 
   6   5  15       71.88       35.38     11.99 o 
   7   5  15      204.80      162.80     19.69 o 
   8   5  15      711.29      689.93     37.44 o 
   9   5  15       11.58        7.18     12.62 o 
  10   5  15      597.51      717.72     53.78 o 
  11   5  15       58.62       37.23     52.87 o 
  12   5  15       18.11       -6.58     34.84 o 
  13   5  15      320.12      361.74     68.12 o 
  14   5  15        7.93       57.48     31.77 o 
  15   5  15      110.66      176.60     52.91 o 
 -14   6  15       79.67       41.70     21.45 o 
 -13   6  15      116.24      133.03     28.70 o 
 -12   6  15      220.94      266.28     46.98 o 
 -11   6  15        9.35        4.41     17.02 o 
 -10   6  15      152.79      153.10     33.09 o 
  -9   6  15        2.42       12.38     22.28 o 
  -8   6  15        8.90       31.30     16.83 o 
  -7   6  15       13.39        0.23     14.68 o 
  -6   6  15     1289.25     1339.71     61.22 o 
  -5   6  15      773.00      740.69     50.27 o 
  -4   6  15      703.88      579.48     38.74 o 
  -3   6  15        5.49       29.39     11.28 o 
  -2   6  15     3326.00     3245.29     87.14 o 
  -1   6  15        3.58       -1.08     13.76 o 
   0   6  15        0.95      220.21     68.54 o 
   1   6  15       23.47       17.47      6.07 o 
   2   6  15       61.83       70.40      9.07 o 
   3   6  15       21.16       10.78     10.56 o 
   4   6  15      380.93      329.90     25.59 o 
   5   6  15       53.77       48.09     12.82 o 
   6   6  15      820.78      782.19     30.97 o 
   7   6  15      123.08       97.96     28.33 o 
   8   6  15      276.60      261.85     42.20 o 
   9   6  15      317.52      296.61     46.70 o 
  10   6  15      216.58      263.23     54.83 o 
  11   6  15      504.40      588.71     85.36 o 
  12   6  15      207.24      152.61     46.58 o 
  13   6  15        0.17       -5.32     19.03 o 
  14   6  15       14.30       21.88     33.93 o 
 -13   7  15       42.14       91.39     29.25 o 
 -12   7  15        9.91       -5.11     20.37 o 
 -11   7  15       11.36       27.86     17.71 o 
 -10   7  15      140.99      163.64     35.12 o 
  -9   7  15        9.75       11.45     15.95 o 
  -8   7  15        0.02       -9.41     21.10 o 
  -7   7  15      246.22      194.77     46.11 o 
  -6   7  15       83.57      116.32     24.78 o 
  -5   7  15       12.46       35.72     10.44 o 
  -4   7  15        0.00      -12.27     12.34 o 
  -3   7  15        0.05        9.83     10.11 o 
  -2   7  15      252.01      269.74     35.97 o 
  -1   7  15      564.83      502.55     36.43 o 
   0   7  15      112.05       86.08     14.59 o 
   1   7  15     2100.64     2090.45     55.76 o 
   2   7  15       47.81       52.11     10.87 o 
   3   7  15      409.86      374.50     30.46 o 
   4   7  15       61.47       58.61     10.55 o 
   5   7  15     1021.02     1137.00     70.08 o 
   6   7  15      148.53      146.15     26.41 o 
   7   7  15        7.66       -6.76     15.11 o 
   8   7  15       25.14        7.28     14.23 o 
   9   7  15       41.74       42.87     22.90 o 
  10   7  15      109.19       96.75     37.56 o 
  11   7  15      101.56       50.77     27.12 o 
  12   7  15       12.36       -9.88     25.99 o 
  13   7  15       39.31        8.38     21.28 o 
 -12   8  15        0.09      -18.51     18.51 o 
 -11   8  15       37.45       -3.22     18.97 o 
 -10   8  15      179.83      217.60     37.56 o 
  -9   8  15        6.13       20.52     16.43 o 
  -8   8  15      371.97      330.22     43.92 o 
  -7   8  15        4.17       -2.85     12.35 o 
  -6   8  15      547.07      668.76     52.60 o 
  -5   8  15       17.56       26.18     12.57 o 
  -4   8  15     1278.92     1248.92     68.70 o 
  -3   8  15      566.58      627.12     48.52 o 
  -2   8  15     1425.12     1325.19     61.18 o 
  -1   8  15      414.69      420.12     49.67 o 
   0   8  15      297.03      322.57     35.87 o 
   1   8  15      219.60      270.77     37.75 o 
   2   8  15      128.49      102.10     16.87 o 
   3   8  15      367.20      367.65     41.10 o 
   4   8  15       59.18      108.33     28.43 o 
   5   8  15        0.00       -5.63     23.33 o 
   6   8  15      514.53      522.70     51.62 o 
   7   8  15      154.62      125.14     25.76 o 
   8   8  15       15.38        1.28     20.02 o 
   9   8  15       96.69      132.22     42.46 o 
  10   8  15      416.63      465.17     79.95 o 
  11   8  15      114.58       74.13     38.77 o 
 -10   9  15        5.11       -5.40     31.43 o 
  -9   9  15       10.24       52.56     25.65 o 
  -8   9  15       23.19       -8.78     14.63 o 
  -7   9  15      697.88      796.76     76.57 o 
  -6   9  15      378.45      416.08     43.52 o 
  -5   9  15       13.52       16.71     11.57 o 
  -4   9  15       13.15        9.29     11.78 o 
  -3   9  15      162.12      219.61     27.97 o 
  -2   9  15        6.24       -1.68     10.57 o 
  -1   9  15       71.55       65.59     15.58 o 
   0   9  15      159.44      116.60     50.67 o 
   1   9  15      517.51      493.48     47.31 o 
   2   9  15        0.01        5.61     17.17 o 
   3   9  15        1.20      -15.38     15.38 o 
   4   9  15        7.39        6.00     23.14 o 
   5   9  15      113.44      141.69     29.23 o 
   6   9  15       37.40       31.15     16.80 o 
   7   9  15      393.21      481.82     52.76 o 
   8   9  15        3.79       42.25     23.12 o 
   9   9  15      361.24      375.94     73.05 o 
  10   9  15        0.81      -30.68     30.68 o 
  -8  10  15      130.13      110.68     31.66 o 
  -7  10  15       45.50       66.98     21.79 o 
  -6  10  15      807.26      828.61     63.34 o 
  -5  10  15       15.12       56.56     18.16 o 
  -4  10  15       19.18       20.04     16.25 o 
  -3  10  15        3.30       -8.48     16.74 o 
  -2  10  15      796.87      771.89     61.84 o 
  -1  10  15      206.76      200.95     27.81 o 
   0  10  15       35.35      -12.65     15.98 o 
   1  10  15      753.01      818.00     63.85 o 
   2  10  15      909.03      935.81     68.99 o 
   3  10  15      143.06      186.22     32.96 o 
   4  10  15     1002.25     1056.01     76.12 o 
   5  10  15       76.41       79.94     21.88 o 
   6  10  15      159.22      258.18     41.33 o 
   7  10  15        0.81        8.10     23.06 o 
  -4  11  15       13.75       24.57     21.08 o 
  -3  11  15      361.38      291.00     39.21 o 
  -2  11  15        5.75       -3.85     17.20 o 
  -1  11  15      150.53      136.53     35.21 o 
   0  11  15       49.23       78.83     22.84 o 
   1  11  15      427.99      430.32     47.65 o 
   2  11  15       12.57       20.96     20.36 o 
   3  11  15      143.62      135.07     30.98 o 
   4  11  15       21.36       58.80     20.61 o 
 -16   0  16      142.90      177.87     43.22 o 
 -14   0  16     1064.00      959.02     92.47 o 
 -12   0  16      281.50      195.03     52.00 o 
 -10   0  16        4.18       20.50     22.88 o 
  -8   0  16     1159.51     1033.92    141.22 o 
  -6   0  16       11.36      -11.38     18.70 o 
  -4   0  16     5754.86     6390.82    175.91 o 
  -2   0  16        4.61        1.20      9.75 o 
   0   0  16    54828.84    57345.97    671.32 o 
   2   0  16      290.39      459.60     24.47 o 
   4   0  16    15645.02    16359.14    140.37 o 
   6   0  16     1694.85     1860.41     44.00 o 
   8   0  16        2.43        4.13      7.55 o 
  10   0  16     2205.55     2094.95    123.78 o 
  12   0  16      158.20      147.55     21.91 o 
  14   0  16      821.98      877.19     91.94 o 
  16   0  16      101.91      119.85     38.71 o 
 -16   1  16       25.28       34.21     20.73 o 
 -15   1  16      386.11      389.60     43.14 o 
 -14   1  16        3.23       -5.31     14.26 o 
 -13   1  16      365.90      341.46     39.00 o 
 -12   1  16       24.07       54.39     17.41 o 
 -11   1  16      327.78      273.66     32.16 o 
 -10   1  16       33.63       27.49     24.02 o 
  -9   1  16      571.58      531.33     43.01 o 
  -8   1  16     1133.35     1236.41     63.76 o 
  -7   1  16     2919.28     3005.42    100.54 o 
  -6   1  16       17.22       28.24     12.21 o 
  -5   1  16      433.35      470.00     21.51 o 
  -4   1  16       69.91       84.84     19.47 o 
  -3   1  16      662.24      390.83    119.70 o 
  -2   1  16      270.17      223.10     37.81 o 
  -1   1  16        7.68        8.27      5.52 o 
   0   1  16      177.22      232.86     14.04 o 
   1   1  16     4669.72     5158.16     69.13 o 
   2   1  16        6.17        5.35      5.43 o 
   3   1  16      998.56     1049.27     27.63 o 
   4   1  16       38.08       38.85      5.37 o 
   5   1  16      860.53      851.14     21.29 o 
   6   1  16       42.94       32.64      5.16 o 
   7   1  16      430.57      506.87     22.86 o 
   8   1  16       13.77        8.60      8.07 o 
   9   1  16     3043.37     2988.69     98.76 o 
  10   1  16        0.67       -5.00      8.53 o 
  11   1  16     1211.75      998.86     51.12 o 
  12   1  16       58.73       24.09     15.39 o 
  13   1  16       63.60       33.16     12.47 o 
  14   1  16       41.68       22.43     13.33 o 
  15   1  16      244.89      259.99     35.83 o 
  16   1  16      174.92      152.70     34.05 o 
 -16   2  16     1821.67     2078.83    118.17 o 
 -15   2  16      102.18       96.46     23.95 o 
 -14   2  16      511.50      498.00     47.92 o 
 -13   2  16       27.78       22.09     13.36 o 
 -12   2  16       45.45       -0.08     13.54 o 
 -11   2  16      175.32      183.21     33.77 o 
 -10   2  16        1.12       15.51     14.09 o 
  -9   2  16       15.98       17.02     10.33 o 
  -8   2  16       20.40       34.97     13.23 o 
  -7   2  16        5.10        4.91      8.75 o 
  -6   2  16      126.13      120.77     16.42 o 
  -5   2  16       65.19       38.89     10.34 o 
  -4   2  16      219.25      121.58     21.14 o 
  -3   2  16       20.89       13.94     14.12 o 
  -2   2  16     6511.78     6934.46    100.33 o 
  -1   2  16      160.75       88.29     22.61 o 
   0   2  16      446.99      323.40    105.82 o 
   1   2  16      503.71      501.94     24.25 o 
   2   2  16    10952.12    11952.43    115.75 o 
   3   2  16       11.68        9.76      7.22 o 
   4   2  16      395.64      422.34     19.37 o 
   5   2  16      778.85      724.72     28.27 o 
   6   2  16      142.75      184.30     13.84 o 
   7   2  16        0.41       -6.11      6.11 o 
   8   2  16       69.89       60.62     11.04 o 
   9   2  16        5.55        7.49      5.66 o 
  10   2  16      596.62      477.03     35.21 o 
  11   2  16       40.78       31.77     15.22 o 
  12   2  16       27.31       37.67     14.24 o 
  13   2  16       20.24       11.32     13.30 o 
  14   2  16        0.23      -10.83     10.83 o 
  15   2  16        1.81       12.34     17.15 o 
  16   2  16      195.12      157.31     39.72 o 
 -16   3  16       49.40       15.43     25.76 o 
 -15   3  16      357.24      300.23     37.19 o 
 -14   3  16      144.88      135.13     25.33 o 
 -13   3  16     1986.05     2079.60    110.18 o 
 -12   3  16       59.41       78.96     24.99 o 
 -11   3  16     4773.86     5079.43    130.82 o 
 -10   3  16      364.60      373.05     35.17 o 
  -9   3  16      165.03      182.28     24.48 o 
  -8   3  16      143.99      174.85     24.90 o 
  -7   3  16      496.42      551.07     63.18 o 
  -6   3  16       23.36        5.44     11.55 o 
  -5   3  16     2123.79     2155.69     78.44 o 
  -4   3  16        0.06       10.53     11.45 o 
  -3   3  16     4160.80     3895.90    122.17 o 
  -2   3  16       16.74       31.45      6.55 o 
  -1   3  16     1268.03     1397.96     47.50 o 
   0   3  16      409.32      370.63     22.12 o 
   1   3  16      539.27      512.31     23.53 o 
   2   3  16        3.39        5.78      7.15 o 
   3   3  16     2144.23     2296.08     53.89 o 
   4   3  16       10.58        6.58      9.38 o 
   5   3  16      338.47      177.41     39.34 o 
   6   3  16      467.30      452.58     32.99 o 
   7   3  16     3731.89     3989.89     69.75 o 
   8   3  16     1013.81     1089.41     38.12 o 
   9   3  16     3113.61     3126.24     55.79 o 
  10   3  16       87.63       80.76     12.80 o 
  11   3  16      272.89      324.05     33.22 o 
  12   3  16      244.01      268.88     31.33 o 
  13   3  16        1.97      -21.37     33.62 o 
  14   3  16        1.25       -6.63     13.91 o 
  15   3  16       86.10      109.46     37.64 o 
 -15   4  16        1.26        4.29     16.03 o 
 -14   4  16       29.20       43.79     22.49 o 
 -13   4  16       27.15       77.25     26.97 o 
 -12   4  16       13.27        5.35     15.63 o 
 -11   4  16        3.62       12.53     19.12 o 
 -10   4  16      303.07      241.80     33.69 o 
  -9   4  16      115.79       85.46     23.63 o 
  -8   4  16     3749.41     3763.51    140.50 o 
  -7   4  16      683.25      679.21     86.21 o 
  -6   4  16     3481.21     3395.25    117.15 o 
  -5   4  16     2310.54     2231.18     96.53 o 
  -4   4  16      864.57      800.75     38.92 o 
  -3   4  16      848.12      803.99     42.00 o 
  -2   4  16      303.25      365.28     50.33 o 
  -1   4  16      119.81       87.02     19.68 o 
   0   4  16     2150.34     2178.35     54.85 o 
   1   4  16        0.90       -1.27      7.41 o 
   2   4  16      622.09      760.86     25.36 o 
   3   4  16       14.42       22.66      8.09 o 
   4   4  16     1360.07     1376.38     27.77 o 
   5   4  16       52.80       63.30     11.07 o 
   6   4  16       26.46       19.97      6.60 o 
   7   4  16       31.75       28.37      7.38 o 
   8   4  16     3295.93     3385.95     71.22 o 
   9   4  16       73.51       66.17      9.47 o 
  10   4  16       17.10       29.05     21.95 o 
  11   4  16      548.85      634.60     56.41 o 
  12   4  16       15.03       21.90     15.84 o 
  13   4  16       64.07       45.93     36.44 o 
  14   4  16       36.78       56.64     32.44 o 
  15   4  16        0.07       53.98     28.48 o 
 -15   5  16        0.01        1.06     12.76 o 
 -14   5  16       32.75       30.67     20.71 o 
 -13   5  16      328.13      248.87     43.45 o 
 -12   5  16      178.28      139.30     32.40 o 
 -11   5  16      274.72      255.59     50.41 o 
 -10   5  16      243.26      249.54     41.85 o 
  -9   5  16     1103.92     1134.32     81.95 o 
  -8   5  16      128.44       87.58     23.26 o 
  -7   5  16      536.35      641.51     75.53 o 
  -6   5  16       47.91       84.31     22.82 o 
  -5   5  16     3497.90     3601.94     85.37 o 
  -4   5  16     1879.71     1833.52     61.35 o 
  -3   5  16     2127.12     2112.48     83.84 o 
  -2   5  16      355.51      191.42     62.96 o 
  -1   5  16     1696.70     1755.95     52.71 o 
   0   5  16      112.77       84.62     17.25 o 
   1   5  16      213.16      224.04     16.28 o 
   2   5  16       58.60       68.65      9.37 o 
   3   5  16      184.71      169.36     11.78 o 
   4   5  16       24.08       27.41      7.51 o 
   5   5  16        1.37        9.38      8.00 o 
   6   5  16        2.65        4.82      8.20 o 
   7   5  16      215.47      220.68     27.28 o 
   8   5  16     1477.96     1493.75     70.60 o 
   9   5  16      831.36      963.53     79.08 o 
  10   5  16      394.02      439.19     43.12 o 
  11   5  16      109.30      103.53     40.08 o 
  12   5  16      615.36      664.82    181.17 o 
  13   5  16        1.87      -17.64     52.01 o 
  14   5  16       27.33      -36.38     36.38 o 
 -14   6  16      425.99      474.03     60.32 o 
 -13   6  16       75.56       73.40     24.26 o 
 -12   6  16        2.73      -17.62     22.50 o 
 -11   6  16      117.90      212.36     40.36 o 
 -10   6  16      108.27      138.46     33.22 o 
  -9   6  16      176.33      164.14     34.01 o 
  -8   6  16      150.76       79.39     38.69 o 
  -7   6  16       21.63        1.64     10.56 o 
  -6   6  16     1249.31     1282.55     63.12 o 
  -5   6  16      145.27      147.53     24.91 o 
  -4   6  16      964.57     1034.03     60.16 o 
  -3   6  16     1318.48     1331.06     72.15 o 
  -2   6  16     1311.63     1226.26     69.85 o 
  -1   6  16       61.09       34.88     17.78 o 
   0   6  16      743.11      766.55     43.17 o 
   1   6  16       33.95       26.46      7.74 o 
   2   6  16     3476.67     3561.34     67.79 o 
   3   6  16       19.59       22.36      8.32 o 
   4   6  16      496.54      478.04     31.84 o 
   5   6  16       59.63       50.31      8.59 o 
   6   6  16        1.26        3.27      7.37 o 
   7   6  16      151.51      129.35     30.28 o 
   8   6  16      420.56      414.78     69.33 o 
   9   6  16       15.96       48.95     17.76 o 
  10   6  16       18.16       10.83     52.38 o 
  11   6  16       87.62       84.65     30.55 o 
  12   6  16        0.20       10.61     19.68 o 
  13   6  16       86.82       93.05     41.23 o 
 -13   7  16        4.40        9.83     16.72 o 
 -12   7  16      318.32      270.75     41.41 o 
 -11   7  16      109.50       91.85     24.95 o 
 -10   7  16        1.91      -12.24     17.73 o 
  -9   7  16       34.40       30.59     17.67 o 
  -8   7  16       93.18       47.47     16.78 o 
  -7   7  16      259.41      310.18     88.24 o 
  -6   7  16       47.83       24.24     15.61 o 
  -5   7  16      442.01      480.86     64.50 o 
  -4   7  16      372.81      391.99     37.21 o 
  -3   7  16     3375.01     3500.84    110.10 o 
  -2   7  16     1365.82     1378.14     60.02 o 
  -1   7  16       27.55       12.40      9.68 o 
   0   7  16       85.83       68.72     14.41 o 
   1   7  16     1583.22     1690.20     51.25 o 
   2   7  16       35.95       30.76      8.98 o 
   3   7  16       46.95       38.88      9.35 o 
   4   7  16        2.06       17.87     19.42 o 
   5   7  16      148.00      123.95     23.38 o 
   6   7  16      355.33      357.23     41.76 o 
   7   7  16      191.84      196.43     49.52 o 
   8   7  16       68.64        9.69     24.61 o 
   9   7  16       79.22       62.08     24.02 o 
  10   7  16      502.50      447.19     74.63 o 
  11   7  16      101.18       82.50     38.07 o 
  12   7  16      161.70      213.04     79.73 o 
 -11   8  16       30.22       13.37     17.62 o 
 -10   8  16        3.84      -13.42     15.15 o 
  -9   8  16        1.25      -16.85     22.85 o 
  -8   8  16      639.40      741.63     73.89 o 
  -7   8  16       51.23       52.97     24.04 o 
  -6   8  16        6.73       21.88     16.64 o 
  -5   8  16      113.91      145.96     25.89 o 
  -4   8  16       58.17       43.14     15.04 o 
  -3   8  16      322.57      347.27     36.45 o 
  -2   8  16       45.08       23.83     12.85 o 
  -1   8  16        0.04        0.05     16.71 o 
   0   8  16      299.87      311.39     37.31 o 
   1   8  16       21.48       16.61     14.15 o 
   2   8  16      110.64      135.84     25.88 o 
   3   8  16      162.33      174.90     29.11 o 
   4   8  16      749.33      788.36     60.53 o 
   5   8  16       49.51       37.95     16.87 o 
   6   8  16       56.57       87.50     22.99 o 
   7   8  16       10.56      -11.33     19.81 o 
   8   8  16      205.38      193.40     39.76 o 
   9   8  16       32.05       46.91     27.38 o 
  10   8  16       58.81       64.40     31.09 o 
  11   8  16       78.08       18.05     44.38 o 
 -10   9  16      115.00       81.19     28.12 o 
  -9   9  16       11.49       18.41     20.69 o 
  -8   9  16      101.10       84.86     22.31 o 
  -7   9  16      121.48      111.34     19.11 o 
  -6   9  16       55.13       48.12     16.41 o 
  -5   9  16      132.42      142.15     22.53 o 
  -4   9  16       55.68       65.22     18.22 o 
  -3   9  16        0.54       -3.86     12.31 o 
  -2   9  16      425.94      445.95     41.81 o 
  -1   9  16      693.00      623.08     45.22 o 
   0   9  16      507.13      609.79     58.78 o 
   1   9  16      310.20      355.59     41.40 o 
   2   9  16        1.23       10.88     14.51 o 
   3   9  16      443.17      478.90     47.79 o 
   4   9  16       11.69       21.85     14.17 o 
   5   9  16      712.06      797.70     65.86 o 
   6   9  16        4.43        3.34     15.41 o 
   7   9  16      204.07      232.33     38.04 o 
   8   9  16      170.59      137.01     85.91 o 
   9   9  16       65.00      187.81     54.06 o 
  -7  10  16      148.27      130.49     35.15 o 
  -6  10  16      153.93      163.31     29.70 o 
  -5  10  16       55.02       49.85     20.30 o 
  -4  10  16        3.46        1.57     15.02 o 
  -3  10  16       24.89        6.78     26.29 o 
  -2  10  16       54.95       59.83     21.78 o 
  -1  10  16      107.78       92.66     23.61 o 
   0  10  16        6.44       -6.45     11.77 o 
   1  10  16       31.95       35.62     16.54 o 
   2  10  16     3078.00     3628.49    137.22 o 
   3  10  16        0.00       -3.72     14.69 o 
   4  10  16       38.64       56.83     20.98 o 
   5  10  16      162.22      143.61     31.71 o 
   6  10  16       10.13        4.06     15.54 o 
   7  10  16       62.32       71.70     23.65 o 
  -3  11  16       25.53        2.36     16.33 o 
  -2  11  16        6.69       18.62     17.19 o 
  -1  11  16       50.11       75.87     21.36 o 
   0  11  16       26.76       23.03     22.50 o 
   1  11  16       29.49       31.32     20.73 o 
   2  11  16       38.20       57.43     32.54 o 
   3  11  16      215.62      254.45     40.59 o 
 -15   0  17       52.12       41.73     26.17 o 
 -13   0  17       16.83       28.92     21.82 o 
 -11   0  17      300.77      247.11     47.45 o 
  -9   0  17       54.21       52.96     25.49 o 
  -7   0  17      419.49      287.58     44.85 o 
  -5   0  17       37.01       54.78     20.01 o 
  -3   0  17      223.02      184.14     34.58 o 
  -1   0  17       39.46       54.58     17.58 o 
   1   0  17      732.42      713.24     30.87 o 
   3   0  17       64.24       61.45     10.15 o 
   5   0  17      620.03      608.38     26.96 o 
   7   0  17      125.05      114.28     17.45 o 
   9   0  17      206.39      196.20     39.30 o 
  11   0  17        4.96        9.59      8.53 o 
  13   0  17       68.49       72.89     26.95 o 
  15   0  17       88.33      108.44     64.41 o 
 -16   1  17       80.30       95.59     20.91 o 
 -15   1  17       44.42       49.98     26.51 o 
 -14   1  17        4.17      -15.69     15.69 o 
 -13   1  17      683.54      667.70     54.40 o 
 -12   1  17      375.86      393.67     42.25 o 
 -11   1  17      316.35      278.70     34.36 o 
 -10   1  17       66.71       40.92     16.35 o 
  -9   1  17      487.68      521.76     43.78 o 
  -8   1  17        0.80        0.57     14.74 o 
  -7   1  17     5858.34     6315.34    184.27 o 
  -6   1  17        4.34        5.89      8.06 o 
  -5   1  17     5933.02     6470.91    121.23 o 
  -4   1  17       16.28       26.76     13.85 o 
  -3   1  17       61.63       73.08     10.71 o 
  -2   1  17        2.08        1.45      5.60 o 
  -1   1  17     2979.56     3235.79     58.76 o 
   0   1  17      603.99      642.14     23.28 o 
   1   1  17     4243.74     4337.41     63.73 o 
   2   1  17       73.59      112.04     10.82 o 
   3   1  17      722.43      809.67     24.17 o 
   4   1  17        8.49       11.94      4.85 o 
   5   1  17      148.06      141.99      9.37 o 
   6   1  17       18.22       24.41      6.74 o 
   7   1  17     4867.09     5109.28     73.94 o 
   8   1  17       29.78       32.90      9.72 o 
   9   1  17      308.61      345.53     37.96 o 
  10   1  17      185.43      202.39     28.13 o 
  11   1  17       75.07       52.90     18.40 o 
  12   1  17        4.25        0.62     17.61 o 
  13   1  17      303.12      295.61     36.79 o 
  14   1  17       26.62       27.27     15.09 o 
  15   1  17        3.60       13.59     16.28 o 
  16   1  17        8.02        5.23     17.15 o 
 -16   2  17     1172.22     1086.30     86.48 o 
 -15   2  17       88.83       92.49     22.65 o 
 -14   2  17       18.02       13.90     14.68 o 
 -13   2  17        5.88       12.01     15.84 o 
 -12   2  17      146.78      144.65     24.83 o 
 -11   2  17       52.34       51.37     18.71 o 
 -10   2  17     2165.83     2420.66     84.56 o 
  -9   2  17      257.36      314.75     30.80 o 
  -8   2  17     1241.00     1284.43     54.34 o 
  -7   2  17      180.38      169.70     19.29 o 
  -6   2  17      602.19      621.65     51.22 o 
  -5   2  17      215.34      222.72     23.97 o 
  -4   2  17     1017.23      943.03     56.72 o 
  -3   2  17       40.35       50.90     20.94 o 
  -2   2  17      193.73      147.32     45.16 o 
  -1   2  17      592.53      573.73     38.25 o 
   0   2  17     2273.02     2607.45     60.33 o 
   1   2  17      100.93       66.38     12.21 o 
   2   2  17     2550.90     2460.42     54.73 o 
   3   2  17      689.29      393.96    162.79 o 
   4   2  17       16.46       29.60      7.26 o 
   5   2  17        0.08       12.67      6.49 o 
   6   2  17       58.05       60.18      8.37 o 
   7   2  17      376.48      324.34     18.66 o 
   8   2  17      578.18      607.97     26.68 o 
   9   2  17       92.63       70.17     10.01 o 
  10   2  17      218.20      182.70     25.35 o 
  11   2  17        0.59       -2.67     15.94 o 
  12   2  17        2.88       -2.17     12.38 o 
  13   2  17        1.49       -5.20     15.45 o 
  14   2  17       60.43       79.63     26.56 o 
  15   2  17        0.99        5.69     17.43 o 
  16   2  17       12.92        2.51     29.01 o 
 -16   3  17        6.91        6.66     18.64 o 
 -15   3  17        0.05        9.85     13.52 o 
 -14   3  17        3.53       -6.33     20.89 o 
 -13   3  17      176.71      223.99     50.88 o 
 -12   3  17        5.43       17.61     19.15 o 
 -11   3  17     4044.96     3791.53    144.89 o 
 -10   3  17       96.28      107.44     19.99 o 
  -9   3  17       64.49       75.26     17.46 o 
  -8   3  17      292.71      284.25     32.08 o 
  -7   3  17       37.68       15.10     18.78 o 
  -6   3  17        0.19       -0.12     19.58 o 
  -5   3  17      192.96      191.03     28.89 o 
  -4   3  17      423.21      434.04     41.06 o 
  -3   3  17      443.31      476.46     41.26 o 
  -2   3  17       51.83       30.87     15.05 o 
  -1   3  17     3630.79     4025.12     76.70 o 
   0   3  17       70.10       80.23     12.73 o 
   1   3  17     1388.90     1533.94     41.27 o 
   2   3  17       41.23       43.14      8.63 o 
   3   3  17     3531.72     3823.53     71.80 o 
   4   3  17      103.70      107.45     16.55 o 
   5   3  17     1869.77     1988.35     51.26 o 
   6   3  17      484.95      365.58     57.20 o 
   7   3  17      253.78      199.86     25.35 o 
   8   3  17        4.21        3.93      8.70 o 
   9   3  17       11.52       11.11      8.39 o 
  10   3  17       12.77        8.51      7.46 o 
  11   3  17      965.34     1009.04     59.72 o 
  12   3  17        1.16        2.01     10.83 o 
  13   3  17      147.16      148.10     32.44 o 
  14   3  17        0.06       11.11     27.26 o 
  15   3  17      357.69      395.23     68.98 o 
 -15   4  17      117.59       88.57     28.54 o 
 -14   4  17      120.88      124.20     37.51 o 
 -13   4  17       57.49       50.06     18.45 o 
 -12   4  17      554.78      554.88     60.98 o 
 -11   4  17        0.05       15.54     19.04 o 
 -10   4  17       20.17        9.92     26.50 o 
  -9   4  17      565.94      596.20     59.82 o 
  -8   4  17     1923.34     2177.19    132.18 o 
  -7   4  17        7.03      -20.83     22.72 o 
  -6   4  17     2278.69     2356.67    130.58 o 
  -5   4  17      180.72      189.80     39.00 o 
  -4   4  17      426.23      433.26     26.59 o 
  -3   4  17       82.61      117.99     20.47 o 
  -2   4  17      251.68      165.11     33.13 o 
  -1   4  17      178.76      214.59     21.58 o 
   0   4  17     1665.71     1555.55     42.50 o 
   1   4  17      292.04      324.21     19.83 o 
   2   4  17      522.96      524.65     21.74 o 
   3   4  17        1.36        9.25      4.58 o 
   4   4  17      112.83      153.39      9.67 o 
   5   4  17        8.91       -3.52      8.83 o 
   6   4  17     2662.40     2591.66     63.20 o 
   7   4  17      133.64      156.76     15.80 o 
   8   4  17        3.09        4.01      5.89 o 
   9   4  17      932.99     1038.65     42.63 o 
  10   4  17     3619.10     3755.03     99.08 o 
  11   4  17       22.37       10.09     11.93 o 
  12   4  17       28.50       48.47     18.02 o 
  13   4  17       28.31        7.45     22.88 o 
  14   4  17       17.44       -1.88     28.01 o 
  15   4  17        4.07      -12.87     50.46 o 
 -14   5  17       85.54       80.08     30.89 o 
 -13   5  17       49.58       67.63     22.93 o 
 -12   5  17       62.64       29.55     21.28 o 
 -11   5  17      149.43      177.57     36.20 o 
 -10   5  17      156.56      167.52     35.18 o 
  -9   5  17        7.39       -0.15     16.31 o 
  -8   5  17       15.40       25.52     21.30 o 
  -7   5  17        2.79        4.08     16.27 o 
  -6   5  17      381.87      392.45     58.14 o 
  -5   5  17      762.66      841.62     51.15 o 
  -4   5  17        5.84        6.57     10.34 o 
  -3   5  17      438.88      460.90     70.33 o 
  -2   5  17      161.63      112.43     21.89 o 
  -1   5  17      740.42      841.21     40.23 o 
   0   5  17      575.39      590.59     33.01 o 
   1   5  17     2681.54     2565.09     54.30 o 
   2   5  17        9.65       12.81      6.04 o 
   3   5  17      286.38      251.53     15.03 o 
   4   5  17       50.61       40.68      8.42 o 
   5   5  17       18.76       18.53      6.41 o 
   6   5  17       52.95       55.62     19.16 o 
   7   5  17      360.28      383.11     34.95 o 
   8   5  17     1183.41     1294.21     89.82 o 
   9   5  17     3100.65     3085.72    141.56 o 
  10   5  17        0.02       -6.88     22.34 o 
  11   5  17       41.26       24.53     22.11 o 
  12   5  17       21.26        8.17     20.77 o 
  13   5  17     1639.23     2071.73    167.87 o 
  14   5  17       21.54      -14.43     21.32 o 
 -14   6  17        8.91       12.05     15.87 o 
 -13   6  17       77.23       33.89     25.39 o 
 -12   6  17      183.76      183.15     39.58 o 
 -11   6  17       29.57       29.77     22.30 o 
 -10   6  17       25.13       34.81     20.12 o 
  -9   6  17        4.46      -13.61     21.34 o 
  -8   6  17      114.83      117.48     27.07 o 
  -7   6  17       33.74       12.26     17.10 o 
  -6   6  17       33.85       26.62     17.39 o 
  -5   6  17     1456.94     1423.34     73.32 o 
  -4   6  17     1384.06     1390.48     97.95 o 
  -3   6  17       22.99       53.97     27.42 o 
  -2   6  17      602.62      569.61     36.21 o 
  -1   6  17     1219.90     1258.00     65.24 o 
   0   6  17      136.93      164.73     23.95 o 
   1   6  17        5.05       -6.60      6.60 o 
   2   6  17       32.12       48.56      8.95 o 
   3   6  17      168.47      185.84     15.41 o 
   4   6  17       46.42       83.69     10.09 o 
   5   6  17      112.82      112.07     13.53 o 
   6   6  17      112.03       94.56     11.29 o 
   7   6  17       41.00       13.81     14.16 o 
   8   6  17     1133.76     1111.27     86.63 o 
   9   6  17       94.96       57.43     19.23 o 
  10   6  17       53.22        4.77     21.59 o 
  11   6  17      391.21      518.59     81.95 o 
  12   6  17       72.59       86.06     73.20 o 
  13   6  17       10.31       30.50     26.01 o 
 -13   7  17       55.05       63.44     21.99 o 
 -12   7  17       46.37       41.79     19.41 o 
 -11   7  17      241.98      229.43     42.51 o 
 -10   7  17       28.86       35.38     22.34 o 
  -9   7  17      335.57      312.47     48.35 o 
  -8   7  17       24.52      -19.64     19.64 o 
  -7   7  17      756.60      699.67     68.62 o 
  -6   7  17        7.98      -14.46     20.54 o 
  -5   7  17       16.44       20.55     13.18 o 
  -4   7  17      194.97      195.15     31.61 o 
  -3   7  17      771.23      762.32     51.75 o 
  -2   7  17       17.06       21.13     20.20 o 
  -1   7  17      226.15      112.37     50.14 o 
   0   7  17      178.38      172.75     20.69 o 
   1   7  17      606.02      549.49     32.99 o 
   2   7  17      162.24      144.98     13.23 o 
   3   7  17      580.05      534.40     30.60 o 
   4   7  17      308.00      413.78     42.39 o 
   5   7  17       22.37       40.85     23.88 o 
   6   7  17        3.42       12.30     16.46 o 
   7   7  17       93.43       88.03     24.65 o 
   8   7  17        6.39       -6.06     20.85 o 
   9   7  17      115.09       25.44     23.19 o 
  10   7  17       52.74       80.37     25.75 o 
  11   7  17        5.39      -23.77     27.61 o 
  12   7  17      137.89      118.84     47.07 o 
 -11   8  17      173.78      151.79     31.27 o 
 -10   8  17        1.53       20.86     16.66 o 
  -9   8  17        0.89       -8.26     18.59 o 
  -8   8  17      139.97       95.52     29.00 o 
  -7   8  17      186.22      186.57     28.67 o 
  -6   8  17      285.21      290.54     34.80 o 
  -5   8  17       37.84       26.94     13.27 o 
  -4   8  17      522.88      538.98     53.32 o 
  -3   8  17      582.55      553.00     47.14 o 
  -2   8  17        0.15        1.02     14.88 o 
  -1   8  17      938.48      971.24     64.11 o 
   0   8  17       32.45       51.76     19.06 o 
   1   8  17       74.28       82.96     17.77 o 
   2   8  17     1041.70     1230.19     73.79 o 
   3   8  17       24.45       35.56     14.19 o 
   4   8  17      663.16      642.07     54.79 o 
   5   8  17       16.95       19.67     16.58 o 
   6   8  17      707.80      772.56     63.39 o 
   7   8  17       31.29       32.20     18.81 o 
   8   8  17      248.42      301.44     51.87 o 
   9   8  17      150.54      156.56     38.61 o 
  10   8  17      207.58      243.61     67.73 o 
  11   8  17       13.84       20.28     43.10 o 
  -9   9  17       32.48       33.73     19.05 o 
  -8   9  17        8.97       27.84     16.64 o 
  -7   9  17      299.42      379.48     38.67 o 
  -6   9  17      100.94      132.15     24.79 o 
  -5   9  17      290.78      315.05     33.92 o 
  -4   9  17       95.77       82.14     19.61 o 
  -3   9  17       34.04       -2.94     17.77 o 
  -2   9  17       80.25       54.10     17.38 o 
  -1   9  17      210.34      220.67     28.15 o 
   0   9  17        3.22       -6.57     16.30 o 
   1   9  17      148.54      105.97     24.12 o 
   2   9  17        1.43       -1.55     12.12 o 
   3   9  17      291.00      280.15     38.90 o 
   4   9  17      219.25      236.03     36.47 o 
   5   9  17       85.26       95.59     33.57 o 
   6   9  17      132.09      119.89     27.32 o 
   7   9  17      822.02      979.25     77.02 o 
   8   9  17       38.51       45.86     21.03 o 
   9   9  17      665.47      697.58     81.73 o 
  -7  10  17        0.00      -16.94     37.80 o 
  -6  10  17       62.35       94.38     28.02 o 
  -5  10  17       54.26       13.86     13.13 o 
  -4  10  17       49.51       39.22     16.45 o 
  -3  10  17       72.35       60.82     18.91 o 
  -2  10  17      258.11      289.83     37.79 o 
  -1  10  17        3.78      -15.63     16.93 o 
   0  10  17      551.66      570.50     54.43 o 
   1  10  17        2.11       12.29     19.03 o 
   2  10  17      993.68     1242.89     82.18 o 
   3  10  17       35.52       14.31     16.66 o 
   4  10  17       43.47       39.00     21.23 o 
   5  10  17        0.25       27.75     21.38 o 
   6  10  17       70.65       83.03     23.62 o 
   7  10  17        4.45       27.57     25.34 o 
  -2  11  17       80.99       85.37     23.77 o 
  -1  11  17       28.99       15.03     23.10 o 
   0  11  17      319.39      442.21     58.28 o 
   1  11  17       90.29      109.73     26.57 o 
   2  11  17       30.65        2.76     15.65 o 
 -16   0  18      335.95      334.17     72.39 o 
 -14   0  18      888.90      738.65     83.25 o 
 -12   0  18     3231.30     3129.53    163.63 o 
 -10   0  18       66.11       79.00     27.49 o 
  -8   0  18     1818.41     1982.99    117.20 o 
  -6   0  18      660.94      622.12     63.46 o 
  -4   0  18     6088.81     6669.44    189.70 o 
  -2   0  18     4527.69     4856.02    120.59 o 
   0   0  18      133.47      143.53     13.36 o 
   2   0  18      177.82      207.82     17.51 o 
   4   0  18     2673.80     2679.67     61.01 o 
   6   0  18      240.27      191.43     16.92 o 
   8   0  18      598.51      616.97     36.77 o 
  10   0  18      745.77      676.36     72.69 o 
  12   0  18      116.47      186.69     43.91 o 
  14   0  18        1.56        1.36     24.09 o 
  16   0  18      115.42      139.09     42.02 o 
 -16   1  18        0.16       34.59     27.74 o 
 -15   1  18       68.20       27.41     15.92 o 
 -14   1  18       39.85       48.01     22.19 o 
 -13   1  18       78.00       92.92     26.35 o 
 -12   1  18      638.32      662.71     54.13 o 
 -11   1  18        1.93       43.71     25.28 o 
 -10   1  18      220.00      222.82     23.54 o 
  -9   1  18      119.62      122.35     20.99 o 
  -8   1  18      631.14      668.23     37.66 o 
  -7   1  18       60.04       46.91     19.02 o 
  -6   1  18        0.32       20.81     17.37 o 
  -5   1  18     2947.64     2918.48    104.21 o 
  -4   1  18       14.25       23.95      8.99 o 
  -3   1  18     3243.72     3614.65     85.12 o 
  -2   1  18      363.38      250.13     56.85 o 
  -1   1  18      809.10     1141.73     35.89 o 
   0   1  18        4.16       12.26      4.91 o 
   1   1  18     5187.38     5643.69     63.61 o 
   2   1  18        0.84        6.41      6.40 o 
   3   1  18      837.99      858.60     25.72 o 
   4   1  18      119.04       94.89      8.32 o 
   5   1  18      217.94      241.38     13.55 o 
   6   1  18     1251.54     1200.43     26.24 o 
   7   1  18     1726.13     1707.59     44.40 o 
   8   1  18      176.06      179.04     16.72 o 
   9   1  18        5.59        8.71      8.59 o 
  10   1  18        5.78       16.83     15.29 o 
  11   1  18      178.48      137.82     32.32 o 
  12   1  18        0.13       -8.79     18.41 o 
  13   1  18       14.02        1.16     13.60 o 
  14   1  18       11.29       28.89     29.14 o 
  15   1  18       20.65       -9.17     13.20 o 
  16   1  18        0.05       23.44     25.27 o 
 -16   2  18     1110.98     1000.71     71.19 o 
 -15   2  18        0.13       19.39     14.33 o 
 -14   2  18       85.91       76.28     23.76 o 
 -13   2  18        2.18        7.96     15.42 o 
 -12   2  18       23.59       13.20     20.28 o 
 -11   2  18        4.36      -16.07     16.07 o 
 -10   2  18     1327.44     1376.84     64.08 o 
  -9   2  18      288.52      285.52     28.22 o 
  -8   2  18      655.86      664.78     38.34 o 
  -7   2  18      194.10      153.56     23.34 o 
  -6   2  18        0.04        2.27     15.29 o 
  -5   2  18       39.49       56.67     21.77 o 
  -4   2  18       54.08       53.25     16.20 o 
  -3   2  18       38.96       24.06      9.19 o 
  -2   2  18     4282.08     4308.36     88.78 o 
  -1   2  18        4.55        9.95      9.94 o 
   0   2  18     2697.39     2601.83     61.82 o 
   1   2  18      250.09      202.56     32.87 o 
   2   2  18     3808.17     3733.01     68.81 o 
   3   2  18      655.77      237.94    171.54 o 
   4   2  18     6417.47     6866.57    111.49 o 
   5   2  18       70.80       57.57      8.26 o 
   6   2  18      548.81      676.52     26.89 o 
   7   2  18       20.89       29.60      7.24 o 
   8   2  18      165.34      162.05     15.75 o 
   9   2  18        0.36        4.85     10.37 o 
  10   2  18       75.95       63.20     18.60 o 
  11   2  18       53.27       59.57     13.19 o 
  12   2  18      881.19      862.59     60.16 o 
  13   2  18       64.54       33.19     15.35 o 
  14   2  18        0.10        1.75     14.45 o 
  15   2  18        8.92        0.20     19.93 o 
 -15   3  18      166.54      219.10     34.68 o 
 -14   3  18      186.01      171.30     28.42 o 
 -13   3  18     1507.83     1328.54     78.71 o 
 -12   3  18       42.65       43.50     29.67 o 
 -11   3  18     2545.24     2746.66    124.88 o 
 -10   3  18     1120.22     1240.91     82.86 o 
  -9   3  18        1.11       48.62     15.67 o 
  -8   3  18      237.15      186.77     39.86 o 
  -7   3  18      847.86      907.31     82.51 o 
  -6   3  18      109.08      102.25     32.80 o 
  -5   3  18     3428.16     3641.01    150.59 o 
  -4   3  18      301.50      257.49     35.08 o 
  -3   3  18      203.59      267.58     31.66 o 
  -2   3  18      188.78      152.02     17.61 o 
  -1   3  18     1204.25     1416.03     43.55 o 
   0   3  18      498.24      528.63     28.21 o 
   1   3  18        2.50        2.44      7.09 o 
   2   3  18       20.80       17.55      7.40 o 
   3   3  18        5.75       64.00     15.69 o 
   4   3  18      220.78      225.07     20.49 o 
   5   3  18        1.07       -1.31     10.29 o 
   6   3  18        7.42       -1.78      6.36 o 
   7   3  18     4895.03     4968.56    119.97 o 
   8   3  18     2673.90     2782.41     73.60 o 
   9   3  18      434.50      350.49     21.23 o 
  10   3  18        8.06       11.08     12.36 o 
  11   3  18      387.43      370.36     36.30 o 
  12   3  18       64.04       69.09     17.56 o 
  13   3  18       46.84       77.13     25.46 o 
  14   3  18       23.56       23.90     17.18 o 
  15   3  18       13.51        7.27     28.26 o 
 -15   4  18        0.24       -0.37     29.88 o 
 -14   4  18        4.19        6.71     36.42 o 
 -13   4  18       16.90      -36.08     73.14 o 
 -12   4  18      500.23      489.40     69.91 o 
 -11   4  18        0.01       -0.58     26.16 o 
 -10   4  18     1110.99     1183.14    119.22 o 
  -9   4  18      204.03      218.62     43.99 o 
  -8   4  18     5665.88     5364.88    209.74 o 
  -7   4  18       53.63       40.50     27.95 o 
  -6   4  18     1775.73     1678.09    111.23 o 
  -5   4  18      244.38      226.37     45.67 o 
  -4   4  18     1958.57     2062.70     96.48 o 
  -3   4  18      171.14      178.38     22.32 o 
  -2   4  18      920.04      928.93     37.21 o 
  -1   4  18      166.03      134.82     16.85 o 
   0   4  18       22.03       58.13      9.58 o 
   1   4  18      277.82      227.37     17.70 o 
   2   4  18      186.44      242.94     15.85 o 
   3   4  18      283.96      237.21     14.34 o 
   4   4  18      204.52      152.36     11.36 o 
   5   4  18      343.89      378.59     31.99 o 
   6   4  18      135.21      173.64     17.74 o 
   7   4  18      209.64      172.74     19.67 o 
   8   4  18       24.77       29.65      8.95 o 
   9   4  18      248.18      258.07     21.71 o 
  10   4  18      776.93      718.99     58.87 o 
  11   4  18        0.96        7.15     14.36 o 
  12   4  18       50.92       62.16     19.80 o 
  13   4  18        0.06       19.92     40.18 o 
  14   4  18        0.93       19.40     23.97 o 
 -14   5  18        2.60      -17.83     18.94 o 
 -13   5  18      481.53      573.29     66.69 o 
 -12   5  18        6.00        2.47     17.79 o 
 -11   5  18     1162.23      997.35     92.27 o 
 -10   5  18       23.54       29.93     21.38 o 
  -9   5  18      288.38      315.80     44.93 o 
  -8   5  18      166.80      222.25     48.34 o 
  -7   5  18       22.79       51.87     51.64 o 
  -6   5  18      603.19      618.21     71.52 o 
  -5   5  18      848.15      908.83     84.72 o 
  -4   5  18     1484.62     1372.21     62.75 o 
  -3   5  18     9778.31     9781.49    164.51 o 
  -2   5  18      202.90      176.86     20.22 o 
  -1   5  18     1259.28     1292.51     55.03 o 
   0   5  18     1053.52     1045.83     40.13 o 
   1   5  18       12.49       17.13      6.27 o 
   2   5  18      570.65      557.80     25.11 o 
   3   5  18      300.94      273.39     16.10 o 
   4   5  18        0.82        3.77      3.39 o 
   5   5  18       18.42       25.27      8.04 o 
   6   5  18       27.87       24.14     12.22 o 
   7   5  18      355.32      383.79     35.84 o 
   8   5  18       99.27       50.88     19.69 o 
   9   5  18      322.36      262.66     41.19 o 
  10   5  18      322.70      403.92     69.27 o 
  11   5  18       70.42       28.05     25.04 o 
  12   5  18      113.10      107.28     40.33 o 
  13   5  18       81.30       81.38     38.14 o 
  14   5  18        1.50       40.44     31.53 o 
 -13   6  18       39.96       80.00     28.45 o 
 -12   6  18       91.70       59.58     27.44 o 
 -11   6  18        6.60       14.69     15.65 o 
 -10   6  18      338.76      370.81     51.39 o 
  -9   6  18        4.21       10.39     18.76 o 
  -8   6  18       51.35       39.29     18.48 o 
  -7   6  18      202.96      189.85     33.05 o 
  -6   6  18     3137.12     3217.44    169.21 o 
  -5   6  18       12.42        5.39     13.98 o 
  -4   6  18       21.40        3.39     10.19 o 
  -3   6  18       70.64       72.64     21.44 o 
  -2   6  18       48.30       48.37     11.90 o 
  -1   6  18      545.22      542.28     35.11 o 
   0   6  18     1865.37     1807.07     54.37 o 
   1   6  18       45.68       11.16      9.27 o 
   2   6  18      642.56      557.61     25.46 o 
   3   6  18       14.96       19.08      7.42 o 
   4   6  18      216.66      181.75     14.14 o 
   5   6  18       17.39       20.30      7.03 o 
   6   6  18      571.44      593.33     61.97 o 
   7   6  18       22.19       18.70     14.99 o 
   8   6  18       15.72       14.92     24.08 o 
   9   6  18      403.42      493.17     60.25 o 
  10   6  18      899.80      880.25    102.68 o 
  11   6  18      191.59      149.20     69.34 o 
  12   6  18       27.24       13.20     17.93 o 
  13   6  18        0.31       16.55     61.18 o 
 -12   7  18      117.63      119.20     31.24 o 
 -11   7  18     1043.87     1126.33     94.35 o 
 -10   7  18       77.99       90.19     33.75 o 
  -9   7  18      143.33      168.10     37.07 o 
  -8   7  18        1.24       -7.72     17.27 o 
  -7   7  18       73.91      103.43     31.50 o 
  -6   7  18       23.29       -1.02     12.27 o 
  -5   7  18       89.44       79.12     24.74 o 
  -4   7  18      129.21      125.83     26.32 o 
  -3   7  18        9.12       33.70     21.66 o 
  -2   7  18     1269.59     1307.15     67.46 o 
  -1   7  18      606.38      668.66     50.45 o 
   0   7  18       27.76       47.22     10.18 o 
   1   7  18      220.30      218.87     20.11 o 
   2   7  18     1244.90     1180.84     45.61 o 
   3   7  18      351.26      451.16     39.68 o 
   4   7  18       19.87       30.34     11.70 o 
   5   7  18     1237.53     1376.64     58.80 o 
   6   7  18      447.18      504.28     50.44 o 
   7   7  18     1021.21      963.52     84.80 o 
   8   7  18        0.73        1.65     15.05 o 
   9   7  18       27.10       10.32     21.13 o 
  10   7  18       88.78      117.25     44.65 o 
  11   7  18       50.99      116.15     58.95 o 
  12   7  18       53.68       26.55     36.97 o 
 -11   8  18        1.27        7.88     19.48 o 
 -10   8  18       40.73       10.10     20.41 o 
  -9   8  18       62.50        8.34     18.17 o 
  -8   8  18      222.11      284.94     40.55 o 
  -7   8  18       91.12       91.23     21.93 o 
  -6   8  18      283.28      277.88     33.81 o 
  -5   8  18       33.50       22.08     15.32 o 
  -4   8  18      420.22      489.38     50.94 o 
  -3   8  18      437.66      498.44     44.93 o 
  -2   8  18     2700.82     2613.88    100.88 o 
  -1   8  18      401.71      427.91     43.84 o 
   0   8  18     1008.67     1096.04     68.36 o 
   1   8  18       27.61        7.17     12.82 o 
   2   8  18      403.29      419.46     44.58 o 
   3   8  18      178.48      172.91     28.70 o 
   4   8  18      611.88      553.61     51.46 o 
   5   8  18       23.76       32.84     21.54 o 
   6   8  18      251.87      257.63     38.89 o 
   7   8  18       31.44       18.93     18.63 o 
   8   8  18      492.01      642.61     71.71 o 
   9   8  18        0.00      -17.95     17.95 o 
  10   8  18      381.67      440.08     78.66 o 
  -9   9  18       66.80      107.10     23.79 o 
  -8   9  18       63.41       45.01     18.13 o 
  -7   9  18       71.98       78.68     26.56 o 
  -6   9  18        5.89        0.31     12.76 o 
  -5   9  18      178.91      110.75     34.83 o 
  -4   9  18       92.43      102.91     26.25 o 
  -3   9  18       18.00       58.78     17.91 o 
  -2   9  18       46.34       52.60     22.49 o 
  -1   9  18      227.24      305.90     32.36 o 
   0   9  18      508.77      503.13     58.12 o 
   1   9  18       43.22       61.28     19.64 o 
   2   9  18       33.97       24.02     13.69 o 
   3   9  18        0.96       -4.49     21.43 o 
   4   9  18        7.94       -5.53     18.63 o 
   5   9  18       70.67       82.08     41.47 o 
   6   9  18      171.55      218.72     36.98 o 
   7   9  18       22.97       28.38     21.17 o 
   8   9  18       77.20       43.77     31.75 o 
   9   9  18      531.15      635.63     93.06 o 
  -6  10  18       61.12       66.84     23.67 o 
  -5  10  18       10.91        6.91     26.80 o 
  -4  10  18        4.55      -14.12     19.21 o 
  -3  10  18      112.76       61.01     18.10 o 
  -2  10  18      185.72      242.50     35.14 o 
  -1  10  18       63.51       53.84     16.13 o 
   0  10  18       53.41       36.48     13.98 o 
   1  10  18       61.78       55.72     20.27 o 
   2  10  18       13.36       38.01     22.62 o 
   3  10  18       30.35       78.04     25.54 o 
   4  10  18       89.69      103.91     25.91 o 
   5  10  18       11.27      -18.48     18.48 o 
   6  10  18      426.51      668.65     66.67 o 
 -15   0  19        0.53       18.05     20.27 o 
 -13   0  19       24.32       54.16     24.20 o 
 -11   0  19       60.90       15.15     23.47 o 
  -9   0  19      148.72      151.20     38.65 o 
  -7   0  19       15.81       31.79     22.61 o 
  -5   0  19       93.42       86.80     28.62 o 
  -3   0  19       66.87       46.93     25.34 o 
  -1   0  19       16.87       24.54     13.48 o 
   1   0  19      553.64      642.93     40.79 o 
   3   0  19      146.55      113.41     13.99 o 
   5   0  19      549.39      571.89     31.30 o 
   7   0  19        2.12        1.19      7.17 o 
   9   0  19       11.90       14.39      8.14 o 
  11   0  19       22.30       27.92     18.71 o 
  13   0  19      135.59      106.26     35.38 o 
  15   0  19       90.62       83.66     32.28 o 
 -16   1  19       66.95       52.14     25.78 o 
 -15   1  19       92.38       64.93     21.60 o 
 -14   1  19        2.13       10.09     19.64 o 
 -13   1  19      100.45       76.95     20.27 o 
 -12   1  19        8.87       15.27     17.48 o 
 -11   1  19      627.85      627.34     52.17 o 
 -10   1  19       62.73       60.51     15.28 o 
  -9   1  19     1395.73     1555.00     59.08 o 
  -8   1  19       17.69        7.29     11.81 o 
  -7   1  19     3404.84     3512.75     83.74 o 
  -6   1  19      365.50      346.54     45.43 o 
  -5   1  19     1379.33     1286.74     62.61 o 
  -4   1  19      278.31      306.50     19.85 o 
  -3   1  19     2344.41     2469.40     54.06 o 
  -2   1  19       52.16       70.59     11.26 o 
  -1   1  19     1148.75     1535.05     59.17 o 
   0   1  19      327.17      272.48     35.02 o 
   1   1  19     1395.75     1588.90     36.47 o 
   2   1  19        2.64       13.33      6.12 o 
   3   1  19     1066.89     1104.19     30.01 o 
   4   1  19       19.00       18.33      4.74 o 
   5   1  19     5734.41     5777.95     64.64 o 
   6   1  19       10.81        7.69      4.15 o 
   7   1  19        5.66       22.46      8.52 o 
   8   1  19       77.26       73.40     10.37 o 
   9   1  19      342.43      317.94     20.25 o 
  10   1  19       67.32       48.49     14.73 o 
  11   1  19       61.15       44.43     16.41 o 
  12   1  19        6.25       -2.88      9.65 o 
  13   1  19        3.96       12.01     14.66 o 
  14   1  19        3.68       11.98     20.49 o 
  15   1  19       20.17       -1.30     17.25 o 
 -16   2  19       23.84       30.12     19.85 o 
 -15   2  19        0.20       -5.72     18.06 o 
 -14   2  19      541.51      450.09     47.22 o 
 -13   2  19        0.91       15.63     16.56 o 
 -12   2  19      433.55      470.11     45.85 o 
 -11   2  19       35.05       13.70     24.54 o 
 -10   2  19      967.52     1036.85     65.99 o 
  -9   2  19      188.86      212.23     22.99 o 
  -8   2  19       52.90       42.69     13.31 o 
  -7   2  19        0.69       18.02     28.05 o 
  -6   2  19       84.23       63.69     18.29 o 
  -5   2  19       57.97       53.51     20.91 o 
  -4   2  19      365.76      461.71     43.35 o 
  -3   2  19       50.02       16.31      9.85 o 
  -2   2  19       69.18       80.53     12.63 o 
  -1   2  19       60.34       66.75     10.98 o 
   0   2  19       21.09       23.25      8.43 o 
   1   2  19      140.76      103.60     13.94 o 
   2   2  19      248.37      256.76     30.40 o 
   3   2  19       62.17       47.97     27.56 o 
   4   2  19      298.71      291.38     29.65 o 
   5   2  19       36.22       20.25     12.54 o 
   6   2  19     3022.92     3032.53     61.95 o 
   7   2  19      446.63      426.24     23.78 o 
   8   2  19       43.90       35.23      8.90 o 
   9   2  19      410.99      393.39     27.55 o 
  10   2  19       76.77       58.51     17.63 o 
  11   2  19       60.57       58.06     17.67 o 
  12   2  19      162.82      121.25     24.01 o 
  13   2  19       14.89       35.44     16.19 o 
  14   2  19       14.07       24.06     21.46 o 
  15   2  19        3.18       22.59     25.74 o 
 -15   3  19       31.78        2.90     17.36 o 
 -14   3  19       18.20        2.66     24.20 o 
 -13   3  19       11.30        8.77     15.10 o 
 -12   3  19      312.36      280.49     44.47 o 
 -11   3  19       89.85      153.66     33.99 o 
 -10   3  19      492.04      530.54     54.99 o 
  -9   3  19       32.32       25.81     11.89 o 
  -8   3  19      143.25       80.75     62.87 o 
  -7   3  19     4681.92     4580.06    183.18 o 
  -6   3  19        9.47       28.26     42.08 o 
  -5   3  19      295.74      305.50     47.83 o 
  -4   3  19        0.61        0.27      9.43 o 
  -3   3  19        1.21       20.72     12.49 o 
  -2   3  19      237.75      253.52     28.11 o 
  -1   3  19     2288.43     2460.47     71.18 o 
   0   3  19       44.30       39.32      8.23 o 
   1   3  19      854.82      998.27     35.65 o 
   2   3  19        1.70       -0.54      7.50 o 
   3   3  19       90.88       93.17     12.96 o 
   4   3  19       53.19       45.25      8.20 o 
   5   3  19       37.60       46.81     11.60 o 
   6   3  19     1594.41     1758.59     52.04 o 
   7   3  19     2330.35     2333.96     57.08 o 
   8   3  19      131.06       81.89     17.89 o 
   9   3  19      919.83      861.30     53.69 o 
  10   3  19       37.32       68.61     18.24 o 
  11   3  19        6.35       11.55     11.83 o 
  12   3  19        1.51        8.78     13.51 o 
  13   3  19       17.93       39.16     16.64 o 
  14   3  19        5.59      -36.32     36.32 o 
  15   3  19       35.09      123.26     89.87 o 
 -15   4  19       56.95       34.67     18.81 o 
 -14   4  19        7.18       11.18     18.80 o 
 -13   4  19        1.12      -20.35     35.77 o 
 -12   4  19       28.49       58.40     27.08 o 
 -11   4  19       10.86       -6.06     19.39 o 
 -10   4  19      469.85      563.98     87.56 o 
  -9   4  19       80.59       45.52     25.27 o 
  -8   4  19     3932.13     3729.79    176.29 o 
  -7   4  19      290.02      265.87     67.40 o 
  -6   4  19      103.99       93.72     23.86 o 
  -5   4  19      199.57      147.96     37.24 o 
  -4   4  19      788.11      729.92     71.56 o 
  -3   4  19      248.44      255.94     24.84 o 
  -2   4  19     6697.63     6901.83    105.57 o 
  -1   4  19       46.91       33.97      9.26 o 
   0   4  19      441.47      439.44     24.80 o 
   1   4  19       84.21       88.91     11.87 o 
   2   4  19        6.51        6.93      7.33 o 
   3   4  19       10.71       12.46      6.40 o 
   4   4  19      323.28      311.19     14.87 o 
   5   4  19      148.72      143.91     18.44 o 
   6   4  19       74.63       74.55     11.46 o 
   7   4  19      189.61      167.67     16.46 o 
   8   4  19        3.61       10.00      6.77 o 
   9   4  19      524.09      604.56     37.22 o 
  10   4  19     1116.61     1064.53     72.90 o 
  11   4  19      381.80      384.25     46.57 o 
  12   4  19       43.67       46.58     30.60 o 
  13   4  19        1.05      -21.99     28.23 o 
  14   4  19       66.99       89.44     40.76 o 
 -14   5  19        2.96        5.80     30.19 o 
 -13   5  19      596.36      696.33     88.78 o 
 -12   5  19        2.95       37.87     25.86 o 
 -11   5  19       29.49       60.68     56.39 o 
 -10   5  19      209.17      198.85     46.86 o 
  -9   5  19     2132.11     2168.76    143.37 o 
  -8   5  19      363.72      316.71     55.26 o 
  -7   5  19       33.95       46.02     22.68 o 
  -6   5  19        9.59       20.83     20.58 o 
  -5   5  19    11951.39    11015.40    292.42 o 
  -4   5  19      456.61      426.47     35.16 o 
  -3   5  19     1535.67     1433.80     51.78 o 
  -2   5  19       90.76       90.80     15.73 o 
  -1   5  19     3608.65     3492.92     90.93 o 
   0   5  19       63.22       42.69     16.04 o 
   1   5  19      441.04      474.20     24.55 o 
   2   5  19      327.13      333.24     19.76 o 
   3   5  19       11.50       10.29      6.62 o 
   4   5  19      131.57      122.43     14.92 o 
   5   5  19      122.04      101.37     11.54 o 
   6   5  19      240.58      176.48     22.03 o 
   7   5  19      177.19      122.11     21.04 o 
   8   5  19      852.64      939.22     78.35 o 
   9   5  19      359.41      330.73     49.23 o 
  10   5  19       71.35      108.82     43.92 o 
  11   5  19      760.48      752.98     96.29 o 
  12   5  19        0.00      -21.68     21.68 o 
  13   5  19        7.66      -35.80     35.80 o 
  14   5  19        6.60      -25.99     25.99 o 
 -13   6  19      115.45      169.94     59.41 o 
 -12   6  19       42.53       54.10     27.16 o 
 -11   6  19       56.98        4.86     20.12 o 
 -10   6  19       18.39       35.74     19.01 o 
  -9   6  19      117.78       69.54     32.42 o 
  -8   6  19       49.72       -3.07     30.06 o 
  -7   6  19      231.90      222.75     46.67 o 
  -6   6  19      144.83      153.72     70.58 o 
  -5   6  19        6.24       25.57     12.31 o 
  -4   6  19     3162.43     3191.49    104.86 o 
  -3   6  19     1023.39      971.80     44.93 o 
  -2   6  19       88.74       51.94     13.55 o 
  -1   6  19        3.19       -1.34      8.63 o 
   0   6  19     4103.63     4152.83     83.60 o 
   1   6  19       68.14       50.44     11.00 o 
   2   6  19      178.97      232.35     20.32 o 
   3   6  19        3.47        7.31      4.14 o 
   4   6  19      688.47      610.25     26.33 o 
   5   6  19        4.11        7.94      8.06 o 
   6   6  19      398.37      455.47     54.34 o 
   7   6  19       26.12        4.52     26.50 o 
   8   6  19      557.16      507.73     60.29 o 
   9   6  19      126.21      112.27     31.66 o 
  10   6  19      480.37      517.19     81.20 o 
  11   6  19        0.38       29.06     27.19 o 
  12   6  19      893.16     1097.60    178.75 o 
  13   6  19       64.02       83.91     88.70 o 
 -12   7  19       12.22       25.10     27.36 o 
 -11   7  19       72.35       20.05     22.41 o 
 -10   7  19       38.47       73.37     37.43 o 
  -9   7  19      481.54      461.39     58.61 o 
  -8   7  19      107.06      140.19     32.11 o 
  -7   7  19        8.05       27.40     23.91 o 
  -6   7  19       32.82       22.48     12.64 o 
  -5   7  19       23.01       17.67     15.12 o 
  -4   7  19       59.33       38.91     14.14 o 
  -3   7  19     2470.91     2369.01     80.62 o 
  -2   7  19       43.38        4.39     11.18 o 
  -1   7  19     1301.41     1108.96     52.20 o 
   0   7  19       61.74       69.44     11.92 o 
   1   7  19       77.05       79.56     14.63 o 
   2   7  19      200.63      166.26     17.99 o 
   3   7  19     1283.23     1228.00     55.82 o 
   4   7  19        8.75       24.49     10.35 o 
   5   7  19     1537.69     1432.69     81.73 o 
   6   7  19        3.35       41.22     17.69 o 
   7   7  19      225.54      215.00     41.48 o 
   8   7  19      209.92      217.58     48.58 o 
   9   7  19       19.26      -18.77     18.77 o 
  10   7  19       74.16       44.36     26.20 o 
  11   7  19       80.27       69.25     37.96 o 
  12   7  19       53.45       32.66     29.18 o 
 -11   8  19       99.54       67.87     36.74 o 
 -10   8  19        2.22      -25.08     25.08 o 
  -9   8  19        9.36        4.35     16.81 o 
  -8   8  19      402.56      431.30     50.36 o 
  -7   8  19       99.26      156.59     39.75 o 
  -6   8  19      110.52      108.98     21.92 o 
  -5   8  19       13.48       11.14     15.33 o 
  -4   8  19       37.38       17.23     17.62 o 
  -3   8  19      110.14      122.54     29.00 o 
  -2   8  19      140.79      167.32     27.19 o 
  -1   8  19       14.81        3.28     15.78 o 
   0   8  19       16.45       -3.72     16.92 o 
   1   8  19        0.86       -1.33     13.73 o 
   2   8  19      352.86      385.50     51.70 o 
   3   8  19       57.27       46.46     18.32 o 
   4   8  19      262.26      195.88     33.20 o 
   5   8  19      949.65      981.91     70.98 o 
   6   8  19      291.38      330.65     42.73 o 
   7   8  19      376.76      514.76     78.47 o 
   8   8  19      194.66      238.66     45.93 o 
   9   8  19      426.88      389.63     59.56 o 
  10   8  19       88.15      135.63     48.17 o 
  -9   9  19       15.19       28.68     20.48 o 
  -8   9  19        7.58        3.20     15.09 o 
  -7   9  19      204.82      221.49     45.41 o 
  -6   9  19       24.14        7.85     40.35 o 
  -5   9  19      226.16      140.17     31.13 o 
  -4   9  19       39.38       61.11     18.02 o 
  -3   9  19        9.13       33.91     16.13 o 
  -2   9  19        0.27        0.68     18.90 o 
  -1   9  19      149.39      162.53     24.14 o 
   0   9  19        6.04        9.19     15.22 o 
   1   9  19        6.08        4.02     18.07 o 
   2   9  19       30.01       30.99     23.32 o 
   3   9  19      283.81      370.05     44.80 o 
   4   9  19      236.83      288.16     41.32 o 
   5   9  19      517.37      561.64     57.23 o 
   6   9  19      362.77      418.51     49.99 o 
   7   9  19     1088.88     1142.03     83.55 o 
   8   9  19       62.38       92.14     29.77 o 
  -6  10  19      130.92      125.62     43.74 o 
  -5  10  19        1.95        7.20     16.55 o 
  -4  10  19       88.72      163.13     44.89 o 
  -3  10  19        6.75        9.88     15.98 o 
  -2  10  19      627.86      644.66     57.55 o 
  -1  10  19       78.49       75.80     16.39 o 
   0  10  19      368.09      403.08     47.23 o 
   1  10  19        6.38       -5.24     17.40 o 
   2  10  19       20.13       10.06     21.36 o 
   3  10  19       40.01       10.63     23.68 o 
   4  10  19        4.83       29.87     20.59 o 
   5  10  19        3.79       -4.28     18.35 o 
 -16   0  20      257.37      235.63     48.66 o 
 -14   0  20        0.02      -21.33     21.33 o 
 -12   0  20      445.51      547.32     86.28 o 
 -10   0  20      498.37      421.12    112.00 o 
  -8   0  20       34.61       30.59     24.91 o 
  -6   0  20      283.58      285.34     47.10 o 
  -4   0  20      189.39      275.13     45.42 o 
  -2   0  20     4659.20     5337.73    133.58 o 
   0   0  20     1730.49     1641.62     91.93 o 
   2   0  20      302.42      377.18     24.47 o 
   4   0  20     2609.57     2965.05     83.29 o 
   6   0  20       69.25       86.18     11.59 o 
   8   0  20      457.15      479.43     30.37 o 
  10   0  20      525.75      412.26     66.14 o 
  12   0  20      793.91      817.71     86.03 o 
  14   0  20      200.17      227.85     49.72 o 
 -16   1  20       20.26       -7.41     15.61 o 
 -15   1  20       19.88        8.07     16.36 o 
 -14   1  20        1.05       -0.10     12.99 o 
 -13   1  20      371.03      330.42     41.64 o 
 -12   1  20      164.44      162.33     28.48 o 
 -11   1  20      165.15      208.20     31.32 o 
 -10   1  20      326.62      366.65     40.80 o 
  -9   1  20       40.65       32.02     13.69 o 
  -8   1  20        3.01        2.58     13.86 o 
  -7   1  20        8.90       20.31     15.96 o 
  -6   1  20      149.02      179.86     26.90 o 
  -5   1  20     1455.13     1529.96     76.72 o 
  -4   1  20       44.74       39.24      9.86 o 
  -3   1  20      569.58      702.53     30.14 o 
  -2   1  20       26.62       19.35      9.13 o 
  -1   1  20     1987.81     2585.50     71.49 o 
   0   1  20       19.82        8.72      5.64 o 
   1   1  20     2869.95     2895.19     50.28 o 
   2   1  20       25.28       24.40      6.07 o 
   3   1  20     1120.21     1124.08     32.12 o 
   4   1  20       97.10       81.84      9.42 o 
   5   1  20    10932.09    10762.12     91.51 o 
   6   1  20       60.29       60.66      7.17 o 
   7   1  20     2612.53     2525.24     59.85 o 
   8   1  20      219.55      213.98     22.05 o 
   9   1  20      466.60      467.90     25.83 o 
  10   1  20        6.15        2.69     11.58 o 
  11   1  20       88.97       98.60     28.63 o 
  12   1  20        9.28       27.24     14.93 o 
  13   1  20        0.18       -0.47     15.81 o 
  14   1  20       89.82       73.38     25.07 o 
  15   1  20      302.08      253.89     73.21 o 
 -15   2  20       16.82       27.38     17.82 o 
 -14   2  20      342.21      272.57     36.33 o 
 -13   2  20        8.62       -8.35     15.19 o 
 -12   2  20       32.15        6.15     20.28 o 
 -11   2  20      175.43      125.88     43.34 o 
 -10   2  20      137.34      137.91     25.75 o 
  -9   2  20       12.36        9.21      9.84 o 
  -8   2  20       62.88       70.16     19.03 o 
  -7   2  20       16.07        1.45     27.71 o 
  -6   2  20        3.78        5.67     19.65 o 
  -5   2  20       10.28       20.07     25.15 o 
  -4   2  20        6.35       -4.35     16.90 o 
  -3   2  20       91.42       79.01     33.40 o 
  -2   2  20      368.43      333.56     30.48 o 
  -1   2  20        0.94        4.25      6.87 o 
   0   2  20      291.31      324.89     23.76 o 
   1   2  20       69.60       80.67     16.82 o 
   2   2  20      718.17      814.31     37.85 o 
   3   2  20        0.72       22.19     12.91 o 
   4   2  20     1989.03     2167.37     66.08 o 
   5   2  20      310.86      279.63     14.68 o 
   6   2  20      421.97      405.97     23.80 o 
   7   2  20      260.15      247.46     22.61 o 
   8   2  20     1866.53     1865.60     52.45 o 
   9   2  20       49.37       54.54     12.35 o 
  10   2  20       79.15       46.78     16.52 o 
  11   2  20        6.11       11.76      9.25 o 
  12   2  20        0.10        6.99     15.13 o 
  13   2  20       15.74       24.25     12.18 o 
  14   2  20        4.46       27.34     28.84 o 
  15   2  20        4.50        7.51     17.87 o 
 -15   3  20       23.73       26.19     16.47 o 
 -14   3  20      170.18      196.80     33.17 o 
 -13   3  20      135.35      141.19     33.64 o 
 -12   3  20        6.60       14.07     15.70 o 
 -11   3  20      298.83      303.81     44.57 o 
 -10   3  20        0.83       29.98     26.26 o 
  -9   3  20      315.80      407.82     60.39 o 
  -8   3  20        1.05       12.70     20.51 o 
  -7   3  20      580.65      669.59     72.48 o 
  -6   3  20      174.03      193.52     43.43 o 
  -5   3  20     7770.18     7915.59    229.64 o 
  -4   3  20     1467.24     1472.40     97.12 o 
  -3   3  20     1258.45     1276.85     82.57 o 
  -2   3  20       45.75       14.28     11.26 o 
  -1   3  20     1271.00     1257.88     51.85 o 
   0   3  20       36.86        6.71      7.98 o 
   1   3  20      253.66      235.18     19.31 o 
   2   3  20      135.69      164.22     14.85 o 
   3   3  20        1.07        2.46      8.13 o 
   4   3  20      224.97      265.18     28.16 o 
   5   3  20      912.96      972.75     49.02 o 
   6   3  20      158.46      157.88     16.95 o 
   7   3  20       94.91       80.02     12.62 o 
   8   3  20      192.69      179.30     15.61 o 
   9   3  20     2291.64     2337.53     65.87 o 
  10   3  20       18.88       10.31     11.81 o 
  11   3  20      216.10      244.85     30.97 o 
  12   3  20      166.67      199.49     35.91 o 
  13   3  20      255.23      256.40     40.12 o 
  14   3  20        1.82       -3.18     31.97 o 
 -14   4  20        5.75       -3.89     46.45 o 
 -13   4  20       41.28       11.31     21.74 o 
 -12   4  20      566.98      548.12     74.45 o 
 -11   4  20       29.63        4.07     23.06 o 
 -10   4  20      287.69      236.11     67.09 o 
  -9   4  20       38.23       16.93     37.34 o 
  -8   4  20       59.93       95.36     34.19 o 
  -7   4  20      623.43      679.90     75.14 o 
  -6   4  20       83.21       93.59     31.90 o 
  -5   4  20      139.56       92.08     29.16 o 
  -4   4  20        6.09       10.96     39.27 o 
  -3   4  20       38.82       32.64      7.43 o 
  -2   4  20      337.86      332.87     24.49 o 
  -1   4  20      318.40      279.09     21.37 o 
   0   4  20      174.35      105.58     33.53 o 
   1   4  20      498.46      436.52     25.32 o 
   2   4  20        3.76        9.38     10.47 o 
   3   4  20       52.17       39.91      7.34 o 
   4   4  20      672.77      596.55     23.51 o 
   5   4  20      386.78      351.39     25.77 o 
   6   4  20     1191.58     1223.93     47.88 o 
   7   4  20      102.49       95.07     12.42 o 
   8   4  20     1394.79     1319.93     46.77 o 
   9   4  20      812.56      808.05     44.19 o 
  10   4  20       78.08      125.59     27.96 o 
  11   4  20      258.73      268.36     39.50 o 
  12   4  20        6.54       25.18     39.23 o 
  13   4  20       18.83       15.42     22.81 o 
  14   4  20      612.98      690.96     98.26 o 
 -14   5  20       19.79       44.47     29.26 o 
 -13   5  20        0.01       47.22     28.37 o 
 -12   5  20       25.75       55.67     47.22 o 
 -11   5  20     2251.23     2232.31    230.78 o 
 -10   5  20      208.02      249.22     53.49 o 
  -9   5  20      182.45      222.56     46.81 o 
  -8   5  20        2.96       11.91     21.23 o 
  -7   5  20      155.41      149.77     58.41 o 
  -6   5  20        0.08      -11.36     20.98 o 
  -5   5  20     2095.69     1850.70    120.95 o 
  -4   5  20      497.40      514.75     51.34 o 
  -3   5  20      463.08      496.77     30.39 o 
  -2   5  20     1742.38     1782.39     68.42 o 
  -1   5  20        0.20        2.41     10.13 o 
   0   5  20        4.26        0.60      9.28 o 
   1   5  20      564.79      578.31     27.47 o 
   2   5  20      264.52      248.14     17.45 o 
   3   5  20      254.99      262.41     16.62 o 
   4   5  20        2.45       12.53      5.72 o 
   5   5  20      713.39      554.81     18.68 o 
   6   5  20        1.73        2.94     10.29 o 
   7   5  20        0.24        9.79     12.25 o 
   8   5  20       12.93       14.57     20.68 o 
   9   5  20      302.23      381.04     55.91 o 
  10   5  20       35.02       13.68     37.78 o 
  11   5  20      309.98      366.80     68.94 o 
  12   5  20       50.01       66.26     28.86 o 
  13   5  20       17.41       17.90     77.18 o 
 -13   6  20       32.18       -6.46     21.57 o 
 -12   6  20       35.43       74.55     32.14 o 
 -11   6  20        2.39       16.11     35.75 o 
 -10   6  20      233.15      258.72     56.30 o 
  -9   6  20        0.72      -12.94     20.42 o 
  -8   6  20      127.42      139.96     39.91 o 
  -7   6  20       47.87       68.76     42.73 o 
  -6   6  20        7.53      -17.73     23.79 o 
  -5   6  20      568.45      571.35     52.46 o 
  -4   6  20     1050.43     1052.94     59.33 o 
  -3   6  20      638.04      609.26     38.75 o 
  -2   6  20     5866.48     5803.77    151.98 o 
  -1   6  20      143.64      168.46     20.42 o 
   0   6  20     5126.78     4757.59     90.59 o 
   1   6  20      408.57      349.42     22.43 o 
   2   6  20     1772.28     1596.89     45.50 o 
   3   6  20      315.19      276.26     16.82 o 
   4   6  20       16.74        9.73      9.16 o 
   5   6  20      119.01       97.16     13.22 o 
   6   6  20        0.56        9.96     18.85 o 
   7   6  20        0.45      -19.40     28.18 o 
   8   6  20      316.61      333.16     49.89 o 
   9   6  20       41.23       47.63     27.74 o 
  10   6  20      339.64      424.09     75.60 o 
  11   6  20       13.52       22.24     44.91 o 
  12   6  20       10.02       31.19     32.00 o 
 -12   7  20       72.30       94.68     37.83 o 
 -11   7  20      111.75      111.44     40.80 o 
 -10   7  20       40.87       16.61     22.69 o 
  -9   7  20       13.61      -14.19     20.87 o 
  -8   7  20       33.89       35.73     23.97 o 
  -7   7  20      270.29      350.52     62.16 o 
  -6   7  20      143.65      105.05     56.30 o 
  -5   7  20      248.82      243.15     29.26 o 
  -4   7  20       21.44       16.95     20.39 o 
  -3   7  20      228.33      201.23     23.84 o 
  -2   7  20      352.13      384.65     35.30 o 
  -1   7  20      113.52      127.21     21.23 o 
   0   7  20      900.26      993.71     55.44 o 
   1   7  20       20.07       15.19     10.96 o 
   2   7  20       45.02       44.65     17.19 o 
   3   7  20        2.64       35.25     12.68 o 
   4   7  20        0.29        6.16      9.78 o 
   5   7  20     2049.94     2244.74    103.13 o 
   6   7  20        9.67       29.18     22.62 o 
   7   7  20       53.40       57.36     22.49 o 
   8   7  20       37.84       69.90     29.75 o 
   9   7  20       56.81       80.89     29.85 o 
  10   7  20        9.93      -26.72     47.84 o 
  11   7  20      316.31      373.89     73.45 o 
 -10   8  20       91.61      -12.97     27.98 o 
  -9   8  20       17.38      -36.62     92.11 o 
  -8   8  20      379.89      452.34     61.40 o 
  -7   8  20       92.22       47.02     19.99 o 
  -6   8  20        5.26        1.39     19.84 o 
  -5   8  20       83.84       74.48     18.72 o 
  -4   8  20        1.50        5.37     11.11 o 
  -3   8  20        4.31        4.23     10.52 o 
  -2   8  20      431.01      390.12     35.67 o 
  -1   8  20       61.57       23.47     10.57 o 
   0   8  20      740.27      791.55     52.26 o 
   1   8  20      176.70      160.76     21.79 o 
   2   8  20       70.47       56.53     15.78 o 
   3   8  20       16.92       19.18     15.64 o 
   4   8  20      264.73      314.83     48.58 o 
   5   8  20      633.80      675.22     78.16 o 
   6   8  20       40.17       77.15     26.16 o 
   7   8  20       90.64       21.61     26.62 o 
   8   8  20      608.31      533.95     68.63 o 
   9   8  20       24.97       36.40     34.25 o 
  10   8  20     1314.67     1453.33    145.38 o 
  -8   9  20        3.21       27.31     18.41 o 
  -7   9  20      737.01      803.80     84.08 o 
  -6   9  20      212.80      279.63     51.20 o 
  -5   9  20      661.43      816.23     81.90 o 
  -4   9  20       15.12       11.40     15.86 o 
  -3   9  20      887.27     1030.66     67.49 o 
  -2   9  20       10.44       -6.92     17.48 o 
  -1   9  20       68.18       67.74     13.96 o 
   0   9  20      170.48      191.45     31.74 o 
   1   9  20      112.76      132.89     31.08 o 
   2   9  20        1.55       10.41     14.42 o 
   3   9  20       89.14       94.30     51.84 o 
   4   9  20        1.19       16.08     13.88 o 
   5   9  20      251.94      249.87     39.65 o 
   6   9  20        0.45      -10.40     19.44 o 
   7   9  20       32.62       81.15     33.73 o 
   8   9  20      152.27      213.98     46.06 o 
  -5  10  20        6.70        3.76     24.71 o 
  -4  10  20       18.39      -30.73     30.73 o 
  -3  10  20        9.66       15.95     23.87 o 
  -2  10  20      103.79      140.84     44.67 o 
  -1  10  20       15.37       44.95     21.89 o 
   0  10  20       33.50       30.14     15.04 o 
   1  10  20       24.04       18.82     26.81 o 
   2  10  20       39.66       33.60     17.36 o 
   3  10  20        3.04       19.19     17.33 o 
   4  10  20      198.47      210.01     35.71 o 
   5  10  20       33.29       26.09     19.01 o 
 -15   0  21        5.04       -5.14     46.40 o 
 -13   0  21        2.93       42.11     30.16 o 
 -11   0  21      185.96      163.59     41.29 o 
  -9   0  21      181.93      172.50     39.03 o 
  -7   0  21        0.00       18.41     21.58 o 
  -5   0  21       24.90       25.52     25.01 o 
  -3   0  21      642.52      658.86     51.81 o 
  -1   0  21       25.95       51.37     23.50 o 
   1   0  21       29.59        4.63     10.86 o 
   3   0  21      321.76      299.88     25.51 o 
   5   0  21      787.40      716.55     36.75 o 
   7   0  21      572.06      539.38     28.54 o 
   9   0  21      196.23      185.36     17.82 o 
  11   0  21       15.42       33.33     24.30 o 
  13   0  21        0.08       -2.95     17.59 o 
  15   0  21        1.04      -26.96     26.96 o 
 -15   1  21      366.15      327.31     42.34 o 
 -14   1  21       27.28       20.68     16.06 o 
 -13   1  21      157.34      253.33     36.48 o 
 -12   1  21      305.86      299.52     39.36 o 
 -11   1  21        2.01        6.28     14.94 o 
 -10   1  21      770.01      811.25     60.18 o 
  -9   1  21      966.26     1133.20     49.39 o 
  -8   1  21      731.53      734.02     35.74 o 
  -7   1  21     1980.35     1979.15     85.62 o 
  -6   1  21      298.41      360.58     38.01 o 
  -5   1  21      581.48      632.94     37.93 o 
  -4   1  21        0.25        1.73     11.36 o 
  -3   1  21      177.97      180.79     16.19 o 
  -2   1  21        0.25       -0.25     10.30 o 
  -1   1  21     2617.33     2955.74    102.58 o 
   0   1  21       83.30       36.83     13.34 o 
   1   1  21      438.40      456.11     21.55 o 
   2   1  21      338.60      202.67     52.83 o 
   3   1  21      159.80       82.90     21.88 o 
   4   1  21        2.41       20.94      7.08 o 
   5   1  21     2379.45     2256.90     42.90 o 
   6   1  21     1762.88     1771.98     35.99 o 
   7   1  21     2482.09     2678.63     43.95 o 
   8   1  21      165.12      155.00     20.52 o 
   9   1  21      268.38      239.82     18.99 o 
  10   1  21      364.82      402.66     40.88 o 
  11   1  21        3.82       14.89     15.48 o 
  12   1  21        2.28        4.32     14.52 o 
  13   1  21       36.08       93.05     24.68 o 
  14   1  21       57.44       82.53     27.62 o 
  15   1  21       51.66       70.84     24.56 o 
 -15   2  21       33.90       21.62     27.04 o 
 -14   2  21      109.75      117.25     26.62 o 
 -13   2  21       10.73        9.16     13.35 o 
 -12   2  21       93.79      120.16     23.93 o 
 -11   2  21        0.01       -9.21     14.20 o 
 -10   2  21      505.86      493.70     46.86 o 
  -9   2  21        0.38       -1.77     10.63 o 
  -8   2  21      602.34      612.25     56.01 o 
  -7   2  21       27.39       42.85     18.91 o 
  -6   2  21      627.19      674.02     56.73 o 
  -5   2  21       52.29       35.11     53.54 o 
  -4   2  21        0.07       -9.00     13.90 o 
  -3   2  21       38.22       55.88     18.70 o 
  -2   2  21       65.01       68.80     20.35 o 
  -1   2  21       92.98       87.47     18.90 o 
   0   2  21     1819.58     1713.64     39.52 o 
   1   2  21       40.04       12.32     13.05 o 
   2   2  21       36.06       24.64     12.31 o 
   3   2  21        1.57        7.33     12.30 o 
   4   2  21       23.66       18.43     15.31 o 
   5   2  21      159.15      104.32     17.07 o 
   6   2  21       28.06       47.22     11.80 o 
   7   2  21      669.04      676.41     33.59 o 
   8   2  21      565.17      621.81     31.50 o 
   9   2  21      233.23      217.48     19.84 o 
  10   2  21      348.40      340.87     37.66 o 
  11   2  21       45.92       17.70     34.44 o 
  12   2  21       47.07       48.50     18.65 o 
  13   2  21       29.11       19.57     28.76 o 
  14   2  21       11.00       32.46     25.61 o 
  15   2  21        0.34       35.01     23.46 o 
 -15   3  21       10.71       18.17     27.13 o 
 -14   3  21        1.15        7.39     19.50 o 
 -13   3  21      243.15      253.49     37.47 o 
 -12   3  21      137.20       95.20     28.39 o 
 -11   3  21        5.29      -16.14     22.69 o 
 -10   3  21      182.02      202.41     67.58 o 
  -9   3  21      469.34      446.45     63.29 o 
  -8   3  21       41.40       81.07     29.44 o 
  -7   3  21        3.37       41.86     26.67 o 
  -6   3  21      166.18      136.53     39.22 o 
  -5   3  21     3265.76     3494.90    197.36 o 
  -4   3  21       93.40       70.53     15.07 o 
  -3   3  21     4025.15     4015.16    100.92 o 
  -2   3  21      744.70      689.76     45.79 o 
  -1   3  21      459.23      397.27     34.22 o 
   0   3  21      188.12      183.33     17.12 o 
   1   3  21      123.49      110.62     15.03 o 
   2   3  21      223.19      190.97     20.09 o 
   3   3  21      575.16      660.78     40.30 o 
   4   3  21      195.16      205.60     23.10 o 
   5   3  21       24.85       35.21     11.53 o 
   6   3  21       25.39       35.35      8.19 o 
   7   3  21      375.19      388.35     25.91 o 
   8   3  21      813.15      805.07     36.88 o 
   9   3  21      360.94      335.19     25.80 o 
  10   3  21       88.01       96.99     19.62 o 
  11   3  21      578.60      714.87     63.57 o 
  12   3  21       14.86        8.93     15.13 o 
  13   3  21        0.04       18.62     19.05 o 
  14   3  21       10.79       18.21     23.10 o 
 -14   4  21      793.96      788.90     76.59 o 
 -13   4  21        6.22        4.25     29.66 o 
 -12   4  21      247.17      284.64     56.40 o 
 -11   4  21        0.08       13.63     20.61 o 
 -10   4  21      781.11      870.70    114.71 o 
  -9   4  21       31.54      -10.79     18.64 o 
  -8   4  21     4649.49     4603.95    200.08 o 
  -7   4  21      150.70      243.57     47.63 o 
  -6   4  21     6503.76     6532.97    226.39 o 
  -5   4  21      118.41      172.80    125.82 o 
  -4   4  21        3.01        8.98     15.25 o 
  -3   4  21      114.94       79.80     26.33 o 
  -2   4  21      116.88       95.06     13.72 o 
  -1   4  21        1.36        5.44     16.41 o 
   0   4  21       14.12       10.70     10.10 o 
   1   4  21        2.11       18.96     12.59 o 
   2   4  21       93.24      142.85     14.47 o 
   3   4  21        9.32       24.62      7.17 o 
   4   4  21      374.28      352.90     18.57 o 
   5   4  21      329.74      318.56     25.10 o 
   6   4  21      543.12      479.72     48.32 o 
   7   4  21      156.45      178.64     19.14 o 
   8   4  21      693.57      639.42     45.75 o 
   9   4  21       69.20       98.66     20.50 o 
  10   4  21      128.81      133.87     28.06 o 
  11   4  21       61.48       57.24     22.08 o 
  12   4  21      217.47      385.73     69.69 o 
  13   4  21       89.61       49.56     58.24 o 
  14   4  21      120.01       64.92     36.22 o 
 -13   5  21     1334.24     1293.08    122.17 o 
 -12   5  21      365.77      407.57     68.04 o 
 -11   5  21     1531.60     1514.87    128.39 o 
 -10   5  21      126.08      154.27     50.21 o 
  -9   5  21      745.65      744.96     86.98 o 
  -8   5  21       22.24       35.30     23.03 o 
  -7   5  21      343.62      322.89    110.56 o 
  -6   5  21       53.35       48.09     26.25 o 
  -5   5  21      236.89      295.32     51.50 o 
  -4   5  21     2022.45     2194.36    130.51 o 
  -3   5  21     4388.84     4384.72     92.03 o 
  -2   5  21      351.30      313.66     25.62 o 
  -1   5  21      339.06      335.06     30.16 o 
   0   5  21      691.29      721.62     53.58 o 
   1   5  21        1.79        9.39      5.64 o 
   2   5  21        3.46       -6.72      7.86 o 
   3   5  21      899.86      813.10     29.60 o 
   4   5  21      139.40      138.77     14.08 o 
   5   5  21      260.17      209.90     15.71 o 
   6   5  21       63.44       50.67     11.35 o 
   7   5  21      770.05      697.04     66.81 o 
   8   5  21       24.52        7.42     19.56 o 
   9   5  21       59.88       60.28     27.97 o 
  10   5  21       76.98       52.69     26.76 o 
  11   5  21       71.54       82.29     34.70 o 
  12   5  21       39.22       15.34     93.64 o 
  13   5  21       19.72       59.17     33.71 o 
 -13   6  21      120.70      117.78     41.40 o 
 -12   6  21     1769.26     2119.37    158.63 o 
 -11   6  21        6.06      -42.57     42.57 o 
 -10   6  21        0.03       29.46     44.91 o 
  -9   6  21        2.26        0.83     15.63 o 
  -8   6  21      249.25      254.80     62.39 o 
  -7   6  21      131.40      142.09     61.71 o 
  -6   6  21       42.31       83.54     30.41 o 
  -5   6  21       85.55      115.84     43.47 o 
  -4   6  21      267.86      282.00     32.39 o 
  -3   6  21       39.37       56.33     17.74 o 
  -2   6  21      272.73      341.24     26.87 o 
  -1   6  21        0.05        1.80      9.68 o 
   0   6  21     3027.60     3373.80     84.10 o 
   1   6  21     1331.82     1208.00     45.35 o 
   2   6  21      320.81      406.21     23.00 o 
   3   6  21      144.82      130.54     17.09 o 
   4   6  21       39.49       29.28      9.37 o 
   5   6  21       95.01       41.37     14.01 o 
   6   6  21      167.93      127.95     31.68 o 
   7   6  21       63.29       51.47     31.23 o 
   8   6  21      943.40     1055.66     88.30 o 
   9   6  21      185.62      228.96     42.04 o 
  10   6  21      155.51      224.91     43.65 o 
  11   6  21        9.97       59.98     40.51 o 
  12   6  21      376.24      408.94    104.40 o 
 -11   7  21        9.74       39.58     57.80 o 
 -10   7  21       28.41       31.54     26.46 o 
  -9   7  21        5.87      -13.39     22.83 o 
  -8   7  21        1.64       11.21     41.04 o 
  -7   7  21      700.56      801.55     92.50 o 
  -6   7  21       17.94       18.14     44.32 o 
  -5   7  21      263.70      273.28     30.17 o 
  -4   7  21        7.57       25.07     10.01 o 
  -3   7  21      103.43      128.71     21.15 o 
  -2   7  21      739.25      799.49     47.21 o 
  -1   7  21       47.72       15.00     12.43 o 
   0   7  21      294.36      362.51     33.26 o 
   1   7  21      634.72      529.77     40.10 o 
   2   7  21       81.59       75.84     19.94 o 
   3   7  21     3830.36     3741.20     97.67 o 
   4   7  21      239.17      260.35     26.33 o 
   5   7  21     1687.98     1691.00     91.26 o 
   6   7  21      244.17      295.92     49.50 o 
   7   7  21      344.47      331.36     67.45 o 
   8   7  21        1.13      -28.62     28.62 o 
   9   7  21        0.81       12.45     24.68 o 
  10   7  21       39.48       80.79     51.92 o 
  11   7  21        1.88       21.26     52.03 o 
 -10   8  21      289.29      249.98     54.84 o 
  -9   8  21      208.07      206.12     67.29 o 
  -8   8  21      433.43      504.26     64.18 o 
  -7   8  21      172.74      208.44     42.05 o 
  -6   8  21       68.98       64.88     20.15 o 
  -5   8  21        3.00       25.21     23.32 o 
  -4   8  21      758.94      699.58     47.22 o 
  -3   8  21      240.10      201.81     25.59 o 
  -2   8  21      252.65      215.97     26.95 o 
  -1   8  21       59.56       41.74     13.30 o 
   0   8  21       53.55       34.70     17.90 o 
   1   8  21       31.78       13.16     10.68 o 
   2   8  21      447.61      497.90     38.58 o 
   3   8  21      355.05      371.15     35.46 o 
   4   8  21       17.79       16.02     16.51 o 
   5   8  21      206.77      247.89     37.90 o 
   6   8  21      514.92      522.86     54.16 o 
   7   8  21       80.11       78.42     47.78 o 
   8   8  21     1057.76     1021.84     94.44 o 
   9   8  21       38.27       19.87     31.44 o 
  -8   9  21      690.66      906.68     91.09 o 
  -7   9  21      602.00      655.97     97.88 o 
  -6   9  21       48.29       41.25     30.44 o 
  -5   9  21        0.03        4.02     23.62 o 
  -4   9  21        4.63        3.70     22.41 o 
  -3   9  21       18.63       21.27     17.15 o 
  -2   9  21      137.67      174.80     29.70 o 
  -1   9  21      282.46      299.42     34.83 o 
   0   9  21        0.00       -6.77     20.54 o 
   1   9  21      132.19      109.70     21.12 o 
   2   9  21       44.20       68.97     21.30 o 
   3   9  21       78.20      105.67     26.60 o 
   4   9  21        3.93       32.08     17.97 o 
   5   9  21     1012.23     1045.05     77.82 o 
   6   9  21       41.15       39.14     28.23 o 
   7   9  21      176.06      264.96     55.85 o 
  -4  10  21        4.23       47.90     25.74 o 
  -3  10  21      181.41      214.08     42.52 o 
  -2  10  21       60.30      110.99     26.67 o 
  -1  10  21       95.58      126.07     34.14 o 
   0  10  21      671.30      842.28     69.87 o 
   1  10  21       11.89       -5.02     19.29 o 
   2  10  21        9.66       24.37     19.41 o 
   3  10  21       63.38       70.71     23.90 o 
   4  10  21      280.21      350.89     47.20 o 
 -14   0  22        0.74      -14.33     47.25 o 
 -12   0  22      659.06      582.25     76.17 o 
 -10   0  22      692.13      593.95     74.82 o 
  -8   0  22        7.21       17.99     22.59 o 
  -6   0  22      177.23      237.60     50.29 o 
  -4   0  22      262.05      299.41     55.23 o 
  -2   0  22      917.46     1080.79     63.90 o 
   0   0  22      360.56      407.72     77.64 o 
   2   0  22     2341.60     2388.10     69.50 o 
   4   0  22     1973.42     1868.41     66.60 o 
   6   0  22     9666.29    10041.65    127.82 o 
   8   0  22     1864.29     1961.95     81.38 o 
  10   0  22      183.21      215.02     43.23 o 
  12   0  22        3.44       17.65     20.46 o 
  14   0  22       10.25        5.80     23.57 o 
 -15   1  22      714.69      736.21     64.71 o 
 -14   1  22        0.07       10.32     16.03 o 
 -13   1  22       80.66      100.42     23.52 o 
 -12   1  22        0.01       10.57     17.74 o 
 -11   1  22       52.38       29.66     17.93 o 
 -10   1  22       30.56       42.81     22.22 o 
  -9   1  22     2499.88     2751.35    107.19 o 
  -8   1  22      380.01      369.47     48.35 o 
  -7   1  22     4308.77     4334.00    127.95 o 
  -6   1  22        7.43       11.68     14.43 o 
  -5   1  22     1093.64     1092.43     42.40 o 
  -4   1  22      132.02      111.15     14.50 o 
  -3   1  22      921.09     1012.94     39.07 o 
  -2   1  22        1.50       35.98     20.25 o 
  -1   1  22      161.99      180.79     31.43 o 
   0   1  22      146.03      111.66     30.04 o 
   1   1  22      575.59      572.35     26.85 o 
   2   1  22      714.09      635.78     29.75 o 
   3   1  22       58.00       20.47      9.57 o 
   4   1  22      200.55      163.02     36.44 o 
   5   1  22      513.13      540.74     21.90 o 
   6   1  22      386.61      411.64     18.34 o 
   7   1  22      642.81      679.79     23.41 o 
   8   1  22      126.60      136.33     13.49 o 
   9   1  22     1113.64     1128.82     43.13 o 
  10   1  22       21.06        5.32     16.23 o 
  11   1  22       58.83       73.61     19.59 o 
  12   1  22        3.78        4.83     14.25 o 
  13   1  22      228.48      254.32     35.16 o 
  14   1  22       16.80       12.99     19.78 o 
 -15   2  22       30.63       33.01     27.54 o 
 -14   2  22      173.33      187.39     33.76 o 
 -13   2  22        4.43      -20.26     21.09 o 
 -12   2  22       30.29       26.71     16.71 o 
 -11   2  22       62.03       55.75     19.03 o 
 -10   2  22        8.97       11.92     16.90 o 
  -9   2  22       51.41        6.15     13.80 o 
  -8   2  22      901.09      928.54     69.66 o 
  -7   2  22       54.18       57.64     20.58 o 
  -6   2  22      115.77      159.01     31.23 o 
  -5   2  22       11.54       30.53     65.65 o 
  -4   2  22     2553.95     2777.17     87.37 o 
  -3   2  22       43.34       17.83     12.30 o 
  -2   2  22        0.20        5.60     11.31 o 
  -1   2  22       96.31      114.81     33.66 o 
   0   2  22     1307.62     1388.96     43.81 o 
   1   2  22      227.76      218.32     24.62 o 
   2   2  22       59.96       66.51     32.43 o 
   3   2  22       37.01       11.71     14.03 o 
   4   2  22     2449.90     2468.59     73.51 o 
   5   2  22      524.69      528.39     26.24 o 
   6   2  22     7891.05     7981.18    115.04 o 
   7   2  22     1238.77     1198.57     44.89 o 
   8   2  22      494.54      495.79     28.83 o 
   9   2  22      114.23      104.51     13.82 o 
  10   2  22      142.34      135.74     23.26 o 
  11   2  22       85.35       60.12     17.26 o 
  12   2  22       19.06       45.65     19.39 o 
  13   2  22        3.52       40.96     21.56 o 
  14   2  22       73.45       34.72     21.98 o 
 -14   3  22       16.25       23.98     30.07 o 
 -13   3  22        9.61       40.17     22.55 o 
 -12   3  22       64.68       39.09     29.75 o 
 -11   3  22      139.77      119.35    112.48 o 
 -10   3  22       61.90        9.96     25.17 o 
  -9   3  22      192.15      174.68     46.44 o 
  -8   3  22       10.56       49.15     32.28 o 
  -7   3  22      695.47      641.70     73.50 o 
  -6   3  22      331.55      286.16     54.73 o 
  -5   3  22     6991.13     7006.36    222.84 o 
  -4   3  22        0.57       -9.98     12.95 o 
  -3   3  22      325.99      273.91     40.07 o 
  -2   3  22        0.19        5.61     10.46 o 
  -1   3  22     1345.10     1224.06     61.05 o 
   0   3  22      300.49      326.54     28.52 o 
   1   3  22     1733.21     1726.33     56.48 o 
   2   3  22      183.60      197.36     21.03 o 
   3   3  22     1970.09     1951.78     54.78 o 
   4   3  22      116.32       91.22     18.72 o 
   5   3  22      253.68      263.49     24.20 o 
   6   3  22      392.03      449.74     31.50 o 
   7   3  22     2172.94     2112.89     60.75 o 
   8   3  22       82.85       54.72     13.39 o 
   9   3  22      181.66      190.45     20.15 o 
  10   3  22      160.08      179.12     26.63 o 
  11   3  22       72.53       56.61     19.81 o 
  12   3  22       17.86       85.41     27.83 o 
  13   3  22      969.50     1173.29     87.54 o 
  14   3  22       40.65       40.91     27.61 o 
 -14   4  22      142.21       47.10     20.17 o 
 -13   4  22       24.10        4.82     19.33 o 
 -12   4  22      104.12      122.93     45.61 o 
 -11   4  22       10.40       -3.69     21.64 o 
 -10   4  22       17.53       50.54     27.04 o 
  -9   4  22      399.27      445.07     67.02 o 
  -8   4  22     1472.44     1628.59    120.77 o 
  -7   4  22       96.23       90.33     30.75 o 
  -6   4  22     8414.07     8104.49    255.28 o 
  -5   4  22     1092.67     1119.15     94.18 o 
  -4   4  22       42.34       29.45     12.59 o 
  -3   4  22       53.28       52.85     15.41 o 
  -2   4  22       34.47       31.90     14.84 o 
  -1   4  22      104.32      112.21     21.27 o 
   0   4  22      467.47      389.64     31.84 o 
   1   4  22      907.41      888.88     40.06 o 
   2   4  22      186.42      166.43     18.77 o 
   3   4  22      235.67      202.76     16.28 o 
   4   4  22        0.20       -2.98      5.39 o 
   5   4  22      466.26      440.08     30.38 o 
   6   4  22      564.51      499.74     32.40 o 
   7   4  22       19.54       15.39     16.57 o 
   8   4  22       68.10       52.29     14.58 o 
   9   4  22      684.85      686.08     44.78 o 
  10   4  22      377.36      314.22     42.42 o 
  11   4  22       37.81       61.74     22.44 o 
  12   4  22      245.38      331.93     65.71 o 
  13   4  22       26.00       -0.90     26.99 o 
 -13   5  22      485.21      554.27     94.99 o 
 -12   5  22        1.32       20.34     23.47 o 
 -11   5  22      468.49      552.07     78.70 o 
 -10   5  22      235.60      142.44     43.08 o 
  -9   5  22      427.98      302.83     79.37 o 
  -8   5  22      358.81      308.14     54.49 o 
  -7   5  22     1803.65     1807.98    144.95 o 
  -6   5  22        4.59      -25.72     25.72 o 
  -5   5  22     1251.42     1363.07    105.58 o 
  -4   5  22       66.34       28.57     14.92 o 
  -3   5  22     1382.28     1412.67     50.62 o 
  -2   5  22       70.39       58.37     11.51 o 
  -1   5  22     1255.95     1117.30     53.15 o 
   0   5  22      253.66      252.31     33.91 o 
   1   5  22      102.25       56.96     15.29 o 
   2   5  22        7.09       17.40      7.85 o 
   3   5  22       41.15       69.86     11.71 o 
   4   5  22       99.39       92.08     11.31 o 
   5   5  22      509.35      454.93     29.15 o 
   6   5  22       21.17       13.74     14.34 o 
   7   5  22      330.30      278.70     36.41 o 
   8   5  22      224.07      183.33     37.85 o 
   9   5  22       10.69       10.73     15.18 o 
  10   5  22        3.18        8.32     15.14 o 
  11   5  22       66.31       69.85     35.73 o 
  12   5  22      104.71      140.43     41.87 o 
  13   5  22       34.64       37.77     36.87 o 
 -12   6  22      235.10      268.50     60.16 o 
 -11   6  22      254.11      309.91     65.45 o 
 -10   6  22      258.81      318.39     62.70 o 
  -9   6  22        1.78       -2.16     26.00 o 
  -8   6  22        0.72       32.74     25.56 o 
  -7   6  22       29.51       34.37     63.41 o 
  -6   6  22      296.93      281.58     52.12 o 
  -5   6  22        1.33       14.40     16.40 o 
  -4   6  22        0.01       -8.07      8.07 o 
  -3   6  22       16.19        2.13     10.56 o 
  -2   6  22      394.86      349.26     26.89 o 
  -1   6  22       37.22       24.08     10.22 o 
   0   6  22     2832.15     2748.81     87.60 o 
   1   6  22      302.93      329.14     24.25 o 
   2   6  22      218.48      150.45     16.05 o 
   3   6  22      148.99      129.41     19.35 o 
   4   6  22     1266.35     1252.99     50.69 o 
   5   6  22      175.29      142.09     29.37 o 
   6   6  22      291.64      320.70     48.56 o 
   7   6  22        0.23       -3.49     18.64 o 
   8   6  22        7.73       14.74     17.75 o 
   9   6  22       62.33       62.69     26.05 o 
  10   6  22      324.29      405.86     58.18 o 
  11   6  22       31.42       34.79     25.47 o 
  12   6  22        3.09       53.22     67.62 o 
 -11   7  22       14.97       17.65     20.92 o 
 -10   7  22       35.50       19.55     48.37 o 
  -9   7  22       30.07       28.40     23.06 o 
  -8   7  22      197.60      179.01     49.86 o 
  -7   7  22      578.90      474.79     70.36 o 
  -6   7  22       67.18       68.87     27.61 o 
  -5   7  22      107.17       98.00     25.84 o 
  -4   7  22        1.17      -10.22     10.36 o 
  -3   7  22        6.41      -10.71     10.71 o 
  -2   7  22      404.79      388.71     34.45 o 
  -1   7  22      377.55      414.09     36.70 o 
   0   7  22       83.36       81.45     16.55 o 
   1   7  22       83.31       80.83     27.79 o 
   2   7  22      422.75      462.11     35.62 o 
   3   7  22      375.95      470.27     35.33 o 
   4   7  22      371.25      343.61     37.72 o 
   5   7  22       69.46       74.43     19.93 o 
   6   7  22      294.84      276.77     47.53 o 
   7   7  22        3.88       57.51     48.59 o 
   8   7  22        3.47       17.04     19.14 o 
   9   7  22      860.18      935.35     89.75 o 
  10   7  22        1.55       -2.69     20.97 o 
  -9   8  22       21.03      -29.42     31.55 o 
  -8   8  22      124.71      147.41     36.35 o 
  -7   8  22       24.00       30.07     22.14 o 
  -6   8  22       16.40       25.55     21.07 o 
  -5   8  22      115.81      102.54     29.82 o 
  -4   8  22      209.59      213.03     33.96 o 
  -3   8  22        0.96      -13.90     13.90 o 
  -2   8  22        4.00       12.60     11.62 o 
  -1   8  22        1.58       -9.12     13.57 o 
   0   8  22     2222.05     2251.79     88.98 o 
   1   8  22       10.12       -1.96     12.27 o 
   2   8  22      107.92      126.95     20.52 o 
   3   8  22      109.09       87.79     24.68 o 
   4   8  22       45.87       37.48     16.52 o 
   5   8  22       34.40       44.16     19.82 o 
   6   8  22      418.65      443.20     50.77 o 
   7   8  22       86.43      122.72     37.33 o 
   8   8  22     1558.23     1713.99    123.22 o 
   9   8  22      124.75      112.28     32.84 o 
  -7   9  22      302.73      277.92     68.95 o 
  -6   9  22        5.61       -5.94     25.37 o 
  -5   9  22      306.48      311.42     50.61 o 
  -4   9  22       18.94       13.99     18.25 o 
  -3   9  22      900.50      939.43     72.31 o 
  -2   9  22       42.96       39.36     16.53 o 
  -1   9  22       50.21        0.47     14.41 o 
   0   9  22        6.82       17.69     21.46 o 
   1   9  22      126.62      142.09     24.60 o 
   2   9  22        0.46       28.93     20.05 o 
   3   9  22        3.12       16.63     20.87 o 
   4   9  22       65.90       79.95     22.93 o 
   5   9  22      154.96      158.38     32.48 o 
   6   9  22      107.33      126.96     30.61 o 
   7   9  22      369.38      358.95     58.00 o 
  -3  10  22       11.08      -30.88     49.09 o 
  -2  10  22        9.26      -24.40     24.40 o 
  -1  10  22       97.62      119.43     35.41 o 
   0  10  22        2.03       -9.54     14.59 o 
   1  10  22       72.54       58.06     19.85 o 
   2  10  22       95.73      197.65     36.89 o 
   3  10  22      437.52      459.20     54.56 o 
 -15   0  23        9.28       16.26     29.68 o 
 -13   0  23       53.93       77.51     31.84 o 
 -11   0  23      271.11      328.57     58.11 o 
  -9   0  23       14.17       61.49     32.99 o 
  -7   0  23       21.65       17.17     11.58 o 
  -5   0  23      131.59      105.75     44.99 o 
  -3   0  23       34.11       27.08     48.71 o 
  -1   0  23        1.81      -12.22     24.75 o 
   1   0  23       35.66       32.39     14.68 o 
   3   0  23        0.39       -1.73      8.74 o 
   5   0  23      787.90      742.33     40.09 o 
   7   0  23       87.45      112.50     14.36 o 
   9   0  23       47.15       10.88     10.62 o 
  11   0  23       17.39       29.77     19.18 o 
  13   0  23       25.44       74.36     46.05 o 
 -15   1  23       22.28       26.32     17.29 o 
 -14   1  23      102.91      127.40     28.22 o 
 -13   1  23      356.91      301.65     43.88 o 
 -12   1  23       27.92       17.55     16.58 o 
 -11   1  23      619.12      525.54     50.41 o 
 -10   1  23       65.51       48.94     18.58 o 
  -9   1  23       88.41      150.38     33.17 o 
  -8   1  23       11.75       19.11     18.93 o 
  -7   1  23     6209.15     5950.82    153.14 o 
  -6   1  23       11.87       15.04      7.83 o 
  -5   1  23      503.65      475.12     31.72 o 
  -4   1  23      293.97      321.93     23.43 o 
  -3   1  23       92.53       88.78     21.83 o 
  -2   1  23        0.05       24.35     15.90 o 
  -1   1  23     1171.37     1313.42     61.52 o 
   0   1  23      326.52      252.39     19.48 o 
   1   1  23     1184.90     1072.99     54.00 o 
   2   1  23        2.34        2.27      6.94 o 
   3   1  23     2514.51     2380.51     55.34 o 
   4   1  23      162.94      133.07     34.53 o 
   5   1  23      521.86      421.86     50.45 o 
   6   1  23     1355.97     1355.31     34.10 o 
   7   1  23      164.77      184.93     16.04 o 
   8   1  23       12.82       13.75      6.77 o 
   9   1  23      295.51      254.08     22.63 o 
  10   1  23       75.36       78.09     19.88 o 
  11   1  23        7.75        5.75     18.18 o 
  12   1  23        0.18        1.45     15.10 o 
  13   1  23       27.15        4.87     15.98 o 
  14   1  23      154.22      192.69     37.87 o 
 -14   2  23      456.68      482.04     51.65 o 
 -13   2  23      127.88      121.28     28.09 o 
 -12   2  23       65.96       77.03     21.87 o 
 -11   2  23       20.49       27.47     21.12 o 
 -10   2  23        0.45       28.24     20.12 o 
  -9   2  23       18.18       15.31     26.95 o 
  -8   2  23      332.16      340.28     38.58 o 
  -7   2  23      179.22      169.96     31.99 o 
  -6   2  23     5046.05     5184.61    158.87 o 
  -5   2  23       34.53       36.21     19.34 o 
  -4   2  23      340.52      304.85     30.35 o 
  -3   2  23      293.71      327.18     35.31 o 
  -2   2  23      118.01      146.93     26.24 o 
  -1   2  23      430.43      523.34     39.37 o 
   0   2  23     1628.02     1693.22     51.78 o 
   1   2  23      282.63      287.05     21.85 o 
   2   2  23     2742.69     2714.20    104.04 o 
   3   2  23      295.83      281.80     32.04 o 
   4   2  23     3035.23     2885.13     80.94 o 
   5   2  23      125.86       94.79     12.02 o 
   6   2  23      760.40      689.98     35.56 o 
   7   2  23      163.95      182.73     18.38 o 
   8   2  23      502.77      527.20     30.32 o 
   9   2  23       77.43       66.18     11.06 o 
  10   2  23      169.01      155.47     25.08 o 
  11   2  23       27.83       10.40     11.63 o 
  12   2  23      311.70      318.19     55.41 o 
  13   2  23       37.62       65.32     21.96 o 
  14   2  23      134.78      126.18     32.22 o 
 -14   3  23       10.36      -24.58     24.58 o 
 -13   3  23      158.01      137.93     35.16 o 
 -12   3  23        0.01      -22.23     25.57 o 
 -11   3  23       32.57        2.35     23.51 o 
 -10   3  23        0.13      -26.78     27.56 o 
  -9   3  23      683.02      631.68     75.83 o 
  -8   3  23       63.72        8.04     48.89 o 
  -7   3  23      643.55      537.22     67.93 o 
  -6   3  23      690.71      663.37     74.11 o 
  -5   3  23     3994.97     3797.26    117.02 o 
  -4   3  23        3.73        2.41     13.82 o 
  -3   3  23     1901.26     1970.04     80.20 o 
  -2   3  23      681.07      638.72     46.29 o 
  -1   3  23     2660.95     2556.28     80.04 o 
   0   3  23      485.89      487.64     35.75 o 
   1   3  23      154.17      182.43     22.68 o 
   2   3  23      848.80      839.05     48.01 o 
   3   3  23      655.87      761.49     42.46 o 
   4   3  23       35.44       32.80     16.48 o 
   5   3  23      423.18      437.77     40.13 o 
   6   3  23      146.40      145.09     21.27 o 
   7   3  23      910.50      961.35     39.08 o 
   8   3  23        4.41       -0.02      8.63 o 
   9   3  23       10.84        1.23      8.50 o 
  10   3  23        0.89       -3.42     14.76 o 
  11   3  23      139.82      117.35     28.15 o 
  12   3  23       40.26       39.34     21.83 o 
  13   3  23       60.98       37.33     43.57 o 
  14   3  23      102.52      145.02     46.52 o 
 -14   4  23       60.89       21.06     20.22 o 
 -13   4  23       39.58       10.34     24.08 o 
 -12   4  23       21.75      -22.18     36.01 o 
 -11   4  23       95.26       76.24     31.21 o 
 -10   4  23       12.60       40.69     79.79 o 
  -9   4  23      190.92      260.87     51.52 o 
  -8   4  23     2465.04     2394.78    154.88 o 
  -7   4  23        2.38       32.93     21.77 o 
  -6   4  23     5464.82     5421.45    210.38 o 
  -5   4  23      469.86      501.19     63.58 o 
  -4   4  23       51.96       69.72     19.94 o 
  -3   4  23       39.48       26.52     12.76 o 
  -2   4  23      245.68      229.87     55.50 o 
  -1   4  23       24.02       -9.83     14.82 o 
   0   4  23      942.47      929.58     50.84 o 
   1   4  23        0.01       -9.93      9.93 o 
   2   4  23      763.45      859.40     43.86 o 
   3   4  23        0.83       -2.91      5.89 o 
   4   4  23      756.49      722.76     45.47 o 
   5   4  23        9.75        8.08      8.89 o 
   6   4  23      301.22      278.12     27.90 o 
   7   4  23      312.81      304.52     29.36 o 
   8   4  23        0.60       26.48     21.65 o 
   9   4  23        3.20       12.28     15.87 o 
  10   4  23      779.78      875.65     61.04 o 
  11   4  23        2.85       11.92     23.79 o 
  12   4  23      321.21      365.51     69.63 o 
  13   4  23      140.68      164.95     50.39 o 
 -13   5  23      195.57      277.07     60.35 o 
 -12   5  23       68.50      106.04     39.68 o 
 -11   5  23     1968.99     1940.72    147.46 o 
 -10   5  23        3.98       13.15     19.46 o 
  -9   5  23      184.64      252.30     54.59 o 
  -8   5  23       62.71       52.04     30.97 o 
  -7   5  23       59.97        0.38     15.75 o 
  -6   5  23       20.35       11.94     41.72 o 
  -5   5  23       93.22       15.29     39.37 o 
  -4   5  23      473.14      488.92     47.42 o 
  -3   5  23      868.50      895.88     37.95 o 
  -2   5  23       24.34       30.84     18.52 o 
  -1   5  23       11.27       34.14     15.70 o 
   0   5  23      984.29      972.22     50.72 o 
   1   5  23        0.46        5.35      5.95 o 
   2   5  23       29.69       32.36      6.95 o 
   3   5  23     1678.20     1460.73     41.23 o 
   4   5  23       20.41       21.41      8.15 o 
   5   5  23       38.72       22.87      9.84 o 
   6   5  23       73.65       84.03     19.90 o 
   7   5  23       14.03       33.56     16.24 o 
   8   5  23        7.56        1.01     17.13 o 
   9   5  23      146.47      159.93     36.17 o 
  10   5  23       32.86       31.84     34.48 o 
  11   5  23       89.46       65.93     36.23 o 
  12   5  23       11.99       28.75     25.89 o 
 -12   6  23       12.37       21.30     29.89 o 
 -11   6  23      132.23      107.25     39.88 o 
 -10   6  23      174.65      168.13     44.50 o 
  -9   6  23       35.78       61.27     30.09 o 
  -8   6  23       38.60       65.64     30.19 o 
  -7   6  23      103.44      124.80     41.54 o 
  -6   6  23      129.93      140.33     40.81 o 
  -5   6  23      192.16      220.61     80.25 o 
  -4   6  23      368.69      381.41     29.79 o 
  -3   6  23        2.26        3.67      8.07 o 
  -2   6  23      276.88      318.90     27.07 o 
  -1   6  23        0.60       17.26     13.11 o 
   0   6  23      713.27      704.03     45.33 o 
   1   6  23      182.63      171.50     23.30 o 
   2   6  23      424.99      380.57     32.27 o 
   3   6  23      731.59      679.51     39.86 o 
   4   6  23      775.07      650.77     37.00 o 
   5   6  23       23.94       17.80     17.67 o 
   6   6  23       19.58       12.57     15.10 o 
   7   6  23       62.10       49.54     25.55 o 
   8   6  23      832.26      752.84     75.26 o 
   9   6  23      254.56      298.34     69.73 o 
  10   6  23        7.10       68.54     28.30 o 
  11   6  23       27.08        7.85     37.76 o 
 -11   7  23      211.50      270.52     59.06 o 
 -10   7  23        2.00       -3.00     25.19 o 
  -9   7  23      524.85      603.50     86.39 o 
  -8   7  23       18.12       -8.66     15.88 o 
  -7   7  23        0.09       17.35     19.28 o 
  -6   7  23      221.27      252.65     53.16 o 
  -5   7  23      171.48      166.27     28.76 o 
  -4   7  23       35.48       62.08     17.98 o 
  -3   7  23        3.15        4.62     10.81 o 
  -2   7  23      373.82      415.95     34.21 o 
  -1   7  23      215.49      170.08     22.75 o 
   0   7  23      286.03      263.01     34.26 o 
   1   7  23      846.14      774.59     49.49 o 
   2   7  23        0.23       13.05     12.96 o 
   3   7  23     1181.23     1134.91     54.24 o 
   4   7  23      184.97      168.85     27.41 o 
   5   7  23      630.07      579.38     54.95 o 
   6   7  23       18.58       38.23     23.56 o 
   7   7  23       36.72        6.35     24.56 o 
   8   7  23       77.65       88.18     32.36 o 
   9   7  23       16.33       12.32     21.25 o 
  10   7  23       13.75       24.44     21.03 o 
  -9   8  23      344.82      357.34     69.05 o 
  -8   8  23        0.14      -36.55     36.55 o 
  -7   8  23        3.48      -11.64     22.30 o 
  -6   8  23        0.73       30.05     23.61 o 
  -5   8  23        5.11      -13.89     26.43 o 
  -4   8  23     1739.18     1877.16    144.37 o 
  -3   8  23       16.12       23.91     16.05 o 
  -2   8  23      970.66      966.41     68.68 o 
  -1   8  23      309.19      322.90     32.88 o 
   0   8  23     1392.10     1416.54     71.09 o 
   1   8  23      496.01      487.10     39.41 o 
   2   8  23        9.19       24.64     13.05 o 
   3   8  23        8.46       14.46     16.19 o 
   4   8  23      638.41      561.76     75.04 o 
   5   8  23      732.02      815.58     67.91 o 
   6   8  23       34.26       52.10     22.33 o 
   7   8  23       87.15       73.91     30.59 o 
   8   8  23     1008.14      955.61     94.93 o 
  -6   9  23      182.07      175.01     35.28 o 
  -5   9  23       29.45        8.31     19.49 o 
  -4   9  23       31.23       15.00     19.28 o 
  -3   9  23        1.02       16.94     14.65 o 
  -2   9  23      263.95      358.02     44.12 o 
  -1   9  23        4.19        6.82     13.63 o 
   0   9  23      118.95      118.61     27.20 o 
   1   9  23       35.95       47.90     21.45 o 
   2   9  23        7.31       -7.62     16.80 o 
   3   9  23      203.28      231.51     37.70 o 
   4   9  23       73.97       54.38     24.04 o 
   5   9  23        0.82        2.76     16.23 o 
   6   9  23        4.28       17.69     15.09 o 
  -2  10  23      498.16      473.83     53.14 o 
  -1  10  23       11.26       -9.20     18.39 o 
   0  10  23       26.66        5.96     22.52 o 
   1  10  23       80.66       60.13     37.62 o 
 -14   0  24     1149.01     1220.73    119.12 o 
 -12   0  24      923.66      801.64    141.41 o 
 -10   0  24      323.28      349.83     60.86 o 
  -8   0  24     1413.00     1464.71    112.31 o 
  -6   0  24       55.83       67.24     30.89 o 
  -4   0  24     3869.07     3861.67    211.95 o 
  -2   0  24      150.15      121.37     35.28 o 
   0   0  24     2662.91     2766.61    196.81 o 
   2   0  24     1563.43     1408.47     74.77 o 
   4   0  24    27030.68    26955.94    250.02 o 
   6   0  24     1643.11     1862.53     58.45 o 
   8   0  24      122.07      116.53     22.38 o 
  10   0  24     1727.53     1494.31    115.06 o 
  12   0  24      256.22      307.62     70.13 o 
  14   0  24      312.39      382.54     64.65 o 
 -14   1  24       15.74        5.03     13.47 o 
 -13   1  24       10.08       -7.57     16.25 o 
 -12   1  24       46.81       37.47     23.23 o 
 -11   1  24       80.03       91.58     23.50 o 
 -10   1  24      304.74      340.82     42.02 o 
  -9   1  24      260.60      251.91     34.42 o 
  -8   1  24        0.00      -15.02     15.02 o 
  -7   1  24     1278.52     1206.86     71.18 o 
  -6   1  24      356.01      319.41     31.27 o 
  -5   1  24       43.49       37.15      9.80 o 
  -4   1  24       11.11       26.73     14.94 o 
  -3   1  24     1352.26     1425.85     81.78 o 
  -2   1  24      205.38      269.45     37.04 o 
  -1   1  24      326.14      278.17     30.42 o 
   0   1  24      117.71      119.45     16.84 o 
   1   1  24      632.92      609.81     53.67 o 
   2   1  24      298.67      214.95     45.90 o 
   3   1  24       43.25       69.15     14.11 o 
   4   1  24      194.50      190.05     16.24 o 
   5   1  24     4154.19     4130.76     72.19 o 
   6   1  24      256.56      210.73     27.01 o 
   7   1  24       41.77       45.46      7.43 o 
   8   1  24      169.74      162.18     17.64 o 
   9   1  24     1106.62     1051.16     44.67 o 
  10   1  24       83.19       67.69     20.68 o 
  11   1  24       93.03       93.19     22.04 o 
  12   1  24       44.66        4.19     41.83 o 
  13   1  24        0.41       -2.12     16.64 o 
  14   1  24       11.14       12.98     25.13 o 
 -14   2  24        4.62       12.87     15.73 o 
 -13   2  24        0.59      -30.99     30.99 o 
 -12   2  24      311.37      308.14     51.38 o 
 -11   2  24      143.85      125.82     28.48 o 
 -10   2  24       70.10       89.38     24.11 o 
  -9   2  24       85.28       76.57     31.69 o 
  -8   2  24     2680.73     2597.95    106.25 o 
  -7   2  24      278.00      299.64     43.94 o 
  -6   2  24     3403.66     3604.99    134.08 o 
  -5   2  24      844.95      790.03     49.27 o 
  -4   2  24      221.50      292.23     42.92 o 
  -3   2  24      269.33      221.57     26.88 o 
  -2   2  24       96.86       92.64     19.93 o 
  -1   2  24      591.83      533.81     59.00 o 
   0   2  24     2770.19     2817.31     65.52 o 
   1   2  24       65.74       63.03     12.99 o 
   2   2  24    12054.95    11641.47    188.56 o 
   3   2  24      355.40      296.07     28.24 o 
   4   2  24      384.39      470.09     33.37 o 
   5   2  24       10.11       12.50      7.28 o 
   6   2  24      874.19      891.27     40.22 o 
   7   2  24      158.35      156.25     17.15 o 
   8   2  24      269.68      292.56     23.24 o 
   9   2  24       12.06        8.75      7.55 o 
  10   2  24       20.68       15.93     12.67 o 
  11   2  24        0.20       13.82     13.55 o 
  12   2  24       49.33       26.47     18.94 o 
  13   2  24       81.09      107.07     31.00 o 
  14   2  24      860.02      972.81     86.14 o 
 -14   3  24        3.01      -30.73     30.73 o 
 -13   3  24      102.96      121.20     32.57 o 
 -12   3  24       32.83       39.66     28.46 o 
 -11   3  24       86.39       79.29     52.65 o 
 -10   3  24       47.76       36.79     21.50 o 
  -9   3  24      227.31      210.86     46.63 o 
  -8   3  24      120.95       57.89     38.76 o 
  -7   3  24      326.34      395.37     60.35 o 
  -6   3  24      447.09      494.54     65.38 o 
  -5   3  24     5654.07     5519.99    141.25 o 
  -4   3  24        5.37       -5.96     15.70 o 
  -3   3  24     4411.81     4322.28    119.50 o 
  -2   3  24      981.93     1026.06     58.61 o 
  -1   3  24     3135.04     3274.43    102.09 o 
   0   3  24       14.21       22.31     14.08 o 
   1   3  24      508.43      466.33     65.69 o 
   2   3  24      887.93      908.34     50.45 o 
   3   3  24      697.36      747.69     59.93 o 
   4   3  24       89.52      111.26     34.46 o 
   5   3  24     1255.04     1337.18     79.33 o 
   6   3  24       70.99       56.45     13.36 o 
   7   3  24       52.45       42.01     10.07 o 
   8   3  24       17.71       25.42     14.00 o 
   9   3  24      115.43      105.76     16.14 o 
  10   3  24       32.24       21.73     17.89 o 
  11   3  24       47.28       82.50     25.06 o 
  12   3  24       31.58       67.36     25.08 o 
  13   3  24      328.79      401.77     73.99 o 
 -13   4  24      130.45       68.15     21.56 o 
 -12   4  24      148.59      149.50     44.61 o 
 -11   4  24       74.30       12.24     21.94 o 
 -10   4  24      719.21      680.94     96.77 o 
  -9   4  24      174.30      496.18    262.78 o 
  -8   4  24      836.83     1006.75     97.98 o 
  -7   4  24      365.84      385.74     60.87 o 
  -6   4  24       19.09       93.99     34.39 o 
  -5   4  24       42.92       34.34     16.18 o 
  -4   4  24     1557.99     1663.99     81.58 o 
  -3   4  24      238.81      218.52     34.73 o 
  -2   4  24      298.76      231.69     29.41 o 
  -1   4  24      340.61      352.77     22.15 o 
   0   4  24      235.93      208.86     25.40 o 
   1   4  24      153.85      122.41     18.52 o 
   2   4  24     2354.68     2174.07     69.68 o 
   3   4  24       15.76       15.42      7.76 o 
   4   4  24      889.67      840.73     41.75 o 
   5   4  24        4.21      -11.55     30.95 o 
   6   4  24     1015.48      978.20     53.04 o 
   7   4  24      321.86      317.95     29.96 o 
   8   4  24       25.43       23.39     13.99 o 
   9   4  24       35.28       26.26     16.62 o 
  10   4  24       88.17      117.50     23.21 o 
  11   4  24      360.22      315.87     79.70 o 
  12   4  24        0.22       28.38     27.39 o 
  13   4  24       90.62      152.21     49.87 o 
 -12   5  24      153.66      223.98     54.92 o 
 -11   5  24      377.29      418.56     73.25 o 
 -10   5  24      218.02      136.28     68.82 o 
  -9   5  24      335.86      332.16     62.73 o 
  -8   5  24       18.90      -11.02     54.01 o 
  -7   5  24       83.81       93.44     32.19 o 
  -6   5  24       19.80       17.43     62.68 o 
  -5   5  24      424.76      430.45     45.22 o 
  -4   5  24      241.20      273.93     36.60 o 
  -3   5  24      408.38      422.20     44.12 o 
  -2   5  24      346.43      326.42     24.15 o 
  -1   5  24       65.17       76.84     15.86 o 
   0   5  24      204.87      232.17     25.43 o 
   1   5  24        3.33       -8.01      8.01 o 
   2   5  24      116.30       78.51     13.04 o 
   3   5  24      376.89      408.09     31.02 o 
   4   5  24       69.33       45.24     12.24 o 
   5   5  24        3.42        5.05     10.02 o 
   6   5  24        0.03        5.26     11.16 o 
   7   5  24        3.75        5.63     28.42 o 
   8   5  24       39.13       26.55     16.96 o 
   9   5  24      173.98      235.03     43.82 o 
  10   5  24       21.00       20.92     20.47 o 
  11   5  24        1.77       61.07     36.04 o 
  12   5  24      280.73      406.97     77.24 o 
 -11   6  24       47.31       83.32     36.72 o 
 -10   6  24      651.64      550.64     96.37 o 
  -9   6  24      363.88      367.91     65.69 o 
  -8   6  24       55.06      137.85    115.25 o 
  -7   6  24        0.05       51.92     26.32 o 
  -6   6  24        0.80       19.78     37.55 o 
  -5   6  24       55.19       42.76     19.44 o 
  -4   6  24      299.75      263.77     37.66 o 
  -3   6  24        4.90       13.02      7.34 o 
  -2   6  24       89.06      106.07     15.65 o 
  -1   6  24       43.09       37.55     11.71 o 
   0   6  24      403.42      343.92     32.49 o 
   1   6  24       66.66       77.52     16.87 o 
   2   6  24      668.56      650.36     42.45 o 
   3   6  24       81.46       59.89     13.87 o 
   4   6  24      111.08       72.57     15.24 o 
   5   6  24       30.89       49.13     17.87 o 
   6   6  24     2357.00     2128.59    105.75 o 
   7   6  24        0.02       30.69     19.54 o 
   8   6  24       44.78       59.26     45.73 o 
   9   6  24      286.61      183.14     51.77 o 
  10   6  24      145.89      137.70     30.78 o 
  11   6  24        0.15       55.07     39.55 o 
 -10   7  24      120.93       91.09     43.81 o 
  -9   7  24       11.75        7.36     17.93 o 
  -8   7  24        5.81       -8.17     20.46 o 
  -7   7  24       17.03       -7.52     36.45 o 
  -6   7  24       53.78       83.85     35.16 o 
  -5   7  24       40.90       27.94     15.43 o 
  -4   7  24       32.52        7.49     16.26 o 
  -3   7  24      232.77      287.48     48.56 o 
  -2   7  24      128.37       93.70     23.39 o 
  -1   7  24       36.97       37.54     21.15 o 
   0   7  24        3.46       22.84     12.09 o 
   1   7  24      375.64      372.70     34.88 o 
   2   7  24       67.22       42.31     17.97 o 
   3   7  24      172.35      136.57     25.60 o 
   4   7  24      132.38      121.79     23.34 o 
   5   7  24        4.93       34.34     19.76 o 
   6   7  24      216.58      228.56     46.75 o 
   7   7  24       61.63       89.18     30.72 o 
   8   7  24       39.80       81.07     30.74 o 
   9   7  24       31.93       76.14     35.21 o 
  -8   8  24       12.86       49.65     27.05 o 
  -7   8  24       60.54       61.92     27.14 o 
  -6   8  24       34.20       -6.71     19.31 o 
  -5   8  24       55.27       83.94     23.46 o 
  -4   8  24      114.31      117.04     41.65 o 
  -3   8  24       19.97       -0.81     17.71 o 
  -2   8  24       73.98      113.66     25.39 o 
  -1   8  24       33.34       24.68     22.26 o 
   0   8  24      270.49      258.18     31.21 o 
   1   8  24        3.93       13.35     12.36 o 
   2   8  24      108.39       79.12     18.78 o 
   3   8  24        0.34       13.10     14.84 o 
   4   8  24        3.76       15.61     15.18 o 
   5   8  24       16.22       11.88     19.30 o 
   6   8  24      149.96      123.60     34.22 o 
   7   8  24        0.99      -13.65     20.74 o 
   8   8  24      358.09      321.56     65.28 o 
  -6   9  24      208.89      249.25     40.02 o 
  -5   9  24      667.03      798.62     68.89 o 
  -4   9  24        0.96       15.26     18.52 o 
  -3   9  24       21.33       37.82     16.59 o 
  -2   9  24      246.73      218.55     34.62 o 
  -1   9  24      228.45      206.24     33.69 o 
   0   9  24        0.47      -11.44     11.61 o 
   1   9  24      534.50      540.77     55.25 o 
   2   9  24        9.79       38.52     16.23 o 
   3   9  24       35.84       36.62     20.71 o 
   4   9  24        0.11        5.69     18.07 o 
   5   9  24      184.45      160.99     32.78 o 
 -13   0  25        2.73       49.42     30.19 o 
 -11   0  25       78.30       83.53     58.46 o 
  -9   0  25     2136.02     2357.01    150.52 o 
  -7   0  25       16.68       13.64     28.66 o 
  -5   0  25      163.42      182.16     62.21 o 
  -3   0  25       72.80       61.99     27.14 o 
  -1   0  25       83.90       92.05     51.45 o 
   1   0  25      618.23      639.45     49.38 o 
   3   0  25       77.10       -3.19      5.70 o 
   5   0  25     2243.87     2280.72     65.06 o 
   7   0  25      693.67      673.09     43.05 o 
   9   0  25       13.86       22.80     12.67 o 
  11   0  25        3.45      -17.56     35.37 o 
  13   0  25       42.80       53.26     27.03 o 
 -14   1  25       12.64       45.80     21.61 o 
 -13   1  25      359.47      352.45     45.19 o 
 -12   1  25       63.43       99.64     25.45 o 
 -11   1  25     2478.07     2507.57    112.70 o 
 -10   1  25      381.25      333.72     42.98 o 
  -9   1  25       23.43       20.11     17.32 o 
  -8   1  25       17.95       75.07     22.49 o 
  -7   1  25        0.04       12.36     20.55 o 
  -6   1  25        7.19        4.74      7.24 o 
  -5   1  25      328.36      296.07     21.24 o 
  -4   1  25       99.72      130.50     29.87 o 
  -3   1  25      255.93      299.98     42.15 o 
  -2   1  25      429.84      446.31     48.27 o 
  -1   1  25      230.32      226.06     35.75 o 
   0   1  25      136.97      139.63     28.55 o 
   1   1  25      145.03      154.05     18.41 o 
   2   1  25     1284.10     1139.05    187.23 o 
   3   1  25     1892.97     1909.11     61.39 o 
   4   1  25       18.72       27.77      9.87 o 
   5   1  25    20879.29    20979.41    145.11 o 
   6   1  25        6.59        9.67      5.29 o 
   7   1  25     2016.02     2075.95     50.24 o 
   8   1  25      179.10      185.88     18.28 o 
   9   1  25      581.94      654.28     64.57 o 
  10   1  25      495.66      481.19     47.46 o 
  11   1  25        7.43        9.30     14.37 o 
  12   1  25        2.59      -15.94     15.94 o 
  13   1  25      101.60       90.10     43.90 o 
 -14   2  25       43.38       14.71     19.80 o 
 -13   2  25        1.13       13.99     17.98 o 
 -12   2  25       17.19       53.40     21.75 o 
 -11   2  25      515.57      544.78     59.65 o 
 -10   2  25        0.41       -5.71     15.48 o 
  -9   2  25       10.31        3.92     21.26 o 
  -8   2  25     1545.49     1746.12     89.19 o 
  -7   2  25       65.32       37.73     25.66 o 
  -6   2  25      834.36      880.04     48.71 o 
  -5   2  25      100.72       89.38     20.16 o 
  -4   2  25      240.90      220.27     25.46 o 
  -3   2  25        8.95        2.44     14.73 o 
  -2   2  25     1218.37     1185.54     70.14 o 
  -1   2  25        3.99       71.61     27.88 o 
   0   2  25     2737.61     2728.96     74.05 o 
   1   2  25       35.28       51.61     14.42 o 
   2   2  25       79.66       36.43     16.68 o 
   3   2  25      337.40      354.40     35.98 o 
   4   2  25       59.31       84.70     15.48 o 
   5   2  25       24.26       25.52     12.09 o 
   6   2  25       90.43       74.74     12.65 o 
   7   2  25      145.47      122.13     15.62 o 
   8   2  25      116.73      117.37     15.04 o 
   9   2  25      109.41       95.76     16.02 o 
  10   2  25      150.61       97.44     23.33 o 
  11   2  25        4.30        3.09     12.97 o 
  12   2  25     1301.76     1379.07     96.07 o 
  13   2  25       58.92       18.45     22.87 o 
 -13   3  25       20.00       -4.54     22.74 o 
 -12   3  25      509.78      527.40     65.14 o 
 -11   3  25       20.14        2.34     23.18 o 
 -10   3  25      641.78      570.70     64.92 o 
  -9   3  25      117.05      153.05     39.27 o 
  -8   3  25       65.40       13.10     22.12 o 
  -7   3  25      370.07      424.36     62.74 o 
  -6   3  25      277.83      299.66     34.70 o 
  -5   3  25     1493.26     1517.90     74.20 o 
  -4   3  25       54.48       75.77     18.23 o 
  -3   3  25     1111.02     1092.76    100.34 o 
  -2   3  25      446.08      419.71     39.28 o 
  -1   3  25      544.00      634.44     46.75 o 
   0   3  25      496.86      509.25     25.70 o 
   1   3  25       10.86       -4.75     18.35 o 
   2   3  25      104.42      115.03     21.14 o 
   3   3  25     3884.23     3833.33    164.89 o 
   4   3  25       75.68      110.30     25.65 o 
   5   3  25      249.23      207.59     28.28 o 
   6   3  25       72.56       68.29     14.14 o 
   7   3  25       28.99       27.18     16.27 o 
   8   3  25       72.52       41.65     14.54 o 
   9   3  25       52.92       53.22     11.59 o 
  10   3  25       13.59       23.28     16.86 o 
  11   3  25       12.02       10.65     33.31 o 
  12   3  25        9.67       43.81     23.58 o 
  13   3  25      105.21       60.74     30.71 o 
 -13   4  25       38.30       10.86     18.66 o 
 -12   4  25      776.46      798.31     95.82 o 
 -11   4  25        7.66      -30.28     31.50 o 
 -10   4  25       31.30       35.71     21.42 o 
  -9   4  25       28.92       -9.34     26.38 o 
  -8   4  25     2656.38     2709.09    161.44 o 
  -7   4  25      167.52       87.39     29.50 o 
  -6   4  25        0.50       -8.41     26.44 o 
  -5   4  25      103.46       87.76     27.30 o 
  -4   4  25        1.04      -14.09     14.09 o 
  -3   4  25       28.62        4.16     14.30 o 
  -2   4  25     1075.54     1041.31     62.94 o 
  -1   4  25       75.02       53.89      9.01 o 
   0   4  25       35.58       39.42     11.84 o 
   1   4  25      340.69      298.91     27.85 o 
   2   4  25      218.97      225.60     27.31 o 
   3   4  25      233.16      170.36     43.11 o 
   4   4  25       26.34       54.15     21.93 o 
   5   4  25       30.37        0.05     13.50 o 
   6   4  25      480.59      540.49     40.28 o 
   7   4  25        1.72        8.43      9.28 o 
   8   4  25        7.81        4.89      9.57 o 
   9   4  25        1.04       -8.37     23.67 o 
  10   4  25      572.77      515.25     60.85 o 
  11   4  25       80.99      207.05     55.47 o 
  12   4  25       18.17      -19.80     22.92 o 
 -12   5  25       83.58      104.51     36.92 o 
 -11   5  25     1204.54     1347.22    126.05 o 
 -10   5  25       12.41       26.17     33.03 o 
  -9   5  25      225.63      171.09     45.70 o 
  -8   5  25        1.47       11.09     16.69 o 
  -7   5  25     1711.45     1984.82    138.73 o 
  -6   5  25      119.58      180.27     41.34 o 
  -5   5  25      184.54      180.77     29.36 o 
  -4   5  25      440.48      479.05     48.05 o 
  -3   5  25        0.21        1.91     23.15 o 
  -2   5  25       37.33       42.62     11.90 o 
  -1   5  25       36.15       44.12      9.97 o 
   0   5  25      435.70      473.39     36.13 o 
   1   5  25        0.10       -4.14     10.39 o 
   2   5  25      211.85      193.36     24.43 o 
   3   5  25      172.59      176.84     21.25 o 
   4   5  25      249.63      241.94     26.66 o 
   5   5  25        1.85       17.60     13.72 o 
   6   5  25        1.86       11.83     14.74 o 
   7   5  25        4.06       25.72     20.31 o 
   8   5  25       33.05       50.16     38.66 o 
   9   5  25      343.87      345.20     75.06 o 
  10   5  25       48.05       44.11     22.03 o 
  11   5  25     1195.97     1397.83    138.03 o 
 -11   6  25      201.98      280.46     59.20 o 
 -10   6  25     1400.42     1567.59    137.79 o 
  -9   6  25        9.65       16.52     20.12 o 
  -8   6  25      340.35      434.98     71.75 o 
  -7   6  25        3.76       10.21     23.26 o 
  -6   6  25        0.00       19.06     15.44 o 
  -5   6  25       80.98      117.84     27.90 o 
  -4   6  25      188.45      202.63     32.63 o 
  -3   6  25       33.15       77.77     23.07 o 
  -2   6  25      282.81      362.53     38.59 o 
  -1   6  25        0.22       18.70     15.26 o 
   0   6  25        8.67        3.20     11.22 o 
   1   6  25       85.77       63.28     14.56 o 
   2   6  25      348.93      293.75     29.02 o 
   3   6  25        1.91       -9.50     11.50 o 
   4   6  25        0.14       -3.95     19.76 o 
   5   6  25      402.34      429.89     47.49 o 
   6   6  25       26.53        6.35     14.54 o 
   7   6  25        8.00      -11.89     21.70 o 
   8   6  25      464.64      378.20     56.14 o 
   9   6  25       83.40       34.06     35.72 o 
  10   6  25      121.57       83.92     50.93 o 
 -10   7  25       13.33       -0.23     25.23 o 
  -9   7  25       33.12       27.83     24.52 o 
  -8   7  25       72.61       79.15     37.70 o 
  -7   7  25        3.83       82.35     35.97 o 
  -6   7  25       68.08       69.55     33.10 o 
  -5   7  25      599.84      657.35     56.79 o 
  -4   7  25      200.21      228.43     33.85 o 
  -3   7  25       58.23      123.37     25.29 o 
  -2   7  25      174.44      274.69     36.51 o 
  -1   7  25      219.47      228.07     31.27 o 
   0   7  25      151.75      148.00     26.27 o 
   1   7  25      665.33      647.28     45.66 o 
   2   7  25       89.94       51.06     26.81 o 
   3   7  25      978.22     1060.30     66.39 o 
   4   7  25       48.47       32.99     23.58 o 
   5   7  25     1421.16     1544.53     95.52 o 
   6   7  25        9.72       61.95     25.77 o 
   7   7  25       25.04        3.38     22.31 o 
   8   7  25        1.21       26.88     24.49 o 
   9   7  25       43.68       22.30     25.01 o 
  -8   8  25      255.10      163.55     46.45 o 
  -7   8  25       83.57      118.53     33.36 o 
  -6   8  25      385.08      458.98     50.09 o 
  -5   8  25       48.01       66.29     21.55 o 
  -4   8  25       22.94        3.34     19.89 o 
  -3   8  25      124.43       98.01     23.27 o 
  -2   8  25      113.76      108.05     32.73 o 
  -1   8  25       63.10       44.42     21.06 o 
   0   8  25      359.55      364.32     36.80 o 
   1   8  25      173.75      162.60     29.94 o 
   2   8  25       43.39       10.52     15.25 o 
   3   8  25        0.03        9.77     21.32 o 
   4   8  25       76.56      100.64     25.35 o 
   5   8  25      310.42      339.68     45.76 o 
   6   8  25       82.89       64.32     28.94 o 
   7   8  25      324.40      255.76     50.16 o 
  -5   9  25        1.18      -10.34     22.24 o 
  -4   9  25       70.53       78.27     22.56 o 
  -3   9  25       28.78       26.67     14.05 o 
  -2   9  25       30.09      -19.16     19.16 o 
  -1   9  25        0.88       -3.26     24.10 o 
   0   9  25       32.05       -2.55     17.37 o 
   1   9  25       11.22      -14.85     16.16 o 
   2   9  25        2.20       -3.94     15.81 o 
   3   9  25      120.75       80.37     29.16 o 
   4   9  25       34.75       -1.90     22.02 o 
 -14   0  26     1108.33      977.62    109.78 o 
 -12   0  26      170.32      122.22     43.88 o 
 -10   0  26      239.49      254.17     56.12 o 
  -8   0  26    22872.16    22230.55    449.56 o 
  -6   0  26        8.03       15.28     25.37 o 
  -4   0  26      555.15      579.13     68.18 o 
  -2   0  26     1009.12     1206.92     91.70 o 
   0   0  26     1493.02     1423.68    151.19 o 
   2   0  26     1206.43     1354.07     75.31 o 
   4   0  26      531.21      649.33     50.39 o 
   6   0  26      192.09      180.93     20.78 o 
   8   0  26     5610.56     5608.05    120.79 o 
  10   0  26     2617.35     2528.51    231.86 o 
  12   0  26       20.16        0.78     32.74 o 
 -14   1  26      132.31       83.82     25.42 o 
 -13   1  26        1.27      -11.32     21.11 o 
 -12   1  26       29.52       20.26     24.50 o 
 -11   1  26       88.79       70.14     22.72 o 
 -10   1  26       50.06       48.58     21.37 o 
  -9   1  26        3.48      -18.97     18.97 o 
  -8   1  26      253.60      226.85     34.44 o 
  -7   1  26     2646.10     2661.87     66.57 o 
  -6   1  26        6.27       15.71     13.09 o 
  -5   1  26       13.07       22.36     17.91 o 
  -4   1  26        0.21       -6.52     14.32 o 
  -3   1  26      617.43      548.75     70.42 o 
  -2   1  26        2.44       18.92     17.30 o 
  -1   1  26        8.80       -7.43     16.62 o 
   0   1  26       76.59       35.48     19.91 o 
   1   1  26       24.20       31.99     17.83 o 
   2   1  26       44.34       26.76     11.89 o 
   3   1  26     6386.61     6473.30    144.64 o 
   4   1  26      981.37     1040.34     39.03 o 
   5   1  26      142.36      168.77     15.79 o 
   6   1  26      123.96      122.27     13.80 o 
   7   1  26        5.01       13.57      8.62 o 
   8   1  26       74.91       70.90     12.43 o 
   9   1  26      309.10      293.28     29.23 o 
  10   1  26      167.36      154.25     28.71 o 
  11   1  26        8.89       -3.04     12.03 o 
  12   1  26        1.94      -15.63     15.80 o 
  13   1  26      956.99     1100.65     89.70 o 
 -13   2  26       74.80       44.09     21.39 o 
 -12   2  26       65.81       76.38     21.04 o 
 -11   2  26       80.38       69.32     22.69 o 
 -10   2  26     2682.36     2535.42    113.42 o 
  -9   2  26      429.82      397.59     45.51 o 
  -8   2  26        5.25       -0.66     21.15 o 
  -7   2  26      192.02      174.31     34.49 o 
  -6   2  26     7577.40     7622.96    169.38 o 
  -5   2  26      189.97      203.19     23.86 o 
  -4   2  26       63.22       38.86     12.59 o 
  -3   2  26      103.94      118.86     25.20 o 
  -2   2  26     1803.11     1692.08     90.51 o 
  -1   2  26      286.41      308.33     40.64 o 
   0   2  26     2129.02     2095.18     94.93 o 
   1   2  26      864.87      769.22     40.12 o 
   2   2  26       42.56       62.74     25.21 o 
   3   2  26      146.35      145.91     16.93 o 
   4   2  26      686.70      758.39     51.10 o 
   5   2  26       13.01       -0.41      6.67 o 
   6   2  26      128.84      141.29     12.28 o 
   7   2  26       51.86       48.32     11.24 o 
   8   2  26      240.29      268.39     23.32 o 
   9   2  26        6.58        1.82      8.41 o 
  10   2  26       92.70       75.28     20.86 o 
  11   2  26      188.56      226.47     39.67 o 
  12   2  26      527.13      480.74     58.39 o 
  13   2  26      446.93      497.99     60.91 o 
 -13   3  26      536.47      586.65     68.76 o 
 -12   3  26      151.26      160.35     39.62 o 
 -11   3  26      706.84      742.96     74.54 o 
 -10   3  26       40.48       -7.94     27.15 o 
  -9   3  26     1168.31     1178.15     89.81 o 
  -8   3  26       36.94       49.02     69.50 o 
  -7   3  26      129.62      174.37     43.94 o 
  -6   3  26       98.48       96.97     31.00 o 
  -5   3  26     1902.81     1922.28     84.18 o 
  -4   3  26      109.80       93.92     22.88 o 
  -3   3  26     3551.24     3382.22    108.87 o 
  -2   3  26        0.05      -11.94     19.02 o 
  -1   3  26     4253.47     4138.67    136.69 o 
   0   3  26       84.34       62.53     14.76 o 
   1   3  26     1085.63     1080.15     66.04 o 
   2   3  26      776.53      636.55     54.64 o 
   3   3  26      678.52      712.65     74.17 o 
   4   3  26      179.78      138.19     41.19 o 
   5   3  26       15.04       11.87      7.71 o 
   6   3  26        7.82        3.05      9.19 o 
   7   3  26       36.97       31.61     12.49 o 
   8   3  26        0.61       -2.91      8.59 o 
   9   3  26        7.79       12.72     10.85 o 
  10   3  26      178.83      179.45     33.58 o 
  11   3  26      187.39      207.74     39.01 o 
  12   3  26       35.57        2.28     16.34 o 
 -12   4  26       14.33        5.80     20.78 o 
 -11   4  26      235.25      325.01     74.68 o 
 -10   4  26     2534.91     2632.31    169.81 o 
  -9   4  26      155.14      109.58     42.64 o 
  -8   4  26       95.59      128.17     36.21 o 
  -7   4  26       65.34       59.30     30.35 o 
  -6   4  26        6.24       -4.90     14.03 o 
  -5   4  26       47.38       26.06     19.16 o 
  -4   4  26      518.79      524.10     46.16 o 
  -3   4  26       96.51       78.14     23.46 o 
  -2   4  26       14.51       13.05     14.37 o 
  -1   4  26       22.38        8.91     13.43 o 
   0   4  26      254.43      185.78     28.08 o 
   1   4  26       44.89       41.62     10.68 o 
   2   4  26      133.87      163.59     24.85 o 
   3   4  26       30.97       37.32     13.17 o 
   4   4  26      935.98      888.30     69.88 o 
   5   4  26       77.54       40.14     18.81 o 
   6   4  26       16.73        2.16     11.66 o 
   7   4  26       72.24       89.07     17.18 o 
   8   4  26      103.47       92.53     17.82 o 
   9   4  26      131.26       76.95     29.11 o 
  10   4  26        3.25       31.24     25.74 o 
  11   4  26        2.50       71.57     61.91 o 
  12   4  26        8.32      -12.67     73.45 o 
 -12   5  26       32.83       15.20     26.33 o 
 -11   5  26       97.05       74.21     34.01 o 
 -10   5  26       25.62       24.78     50.70 o 
  -9   5  26       28.90       26.14     45.45 o 
  -8   5  26       69.67      100.48     40.48 o 
  -7   5  26        2.28       11.00     24.51 o 
  -6   5  26      105.14      112.96     24.96 o 
  -5   5  26      211.42      235.35     34.64 o 
  -4   5  26       36.13       26.29     21.78 o 
  -3   5  26      870.27      869.25     62.27 o 
  -2   5  26      429.60      397.22     42.20 o 
  -1   5  26      176.89      198.41     18.69 o 
   0   5  26     1020.45     1011.27     53.17 o 
   1   5  26       94.44       71.38     22.93 o 
   2   5  26     1437.82     1337.07     59.89 o 
   3   5  26       25.56       23.58     15.17 o 
   4   5  26      725.09      668.82     58.15 o 
   5   5  26        2.19       11.86     14.92 o 
   6   5  26       30.27       16.44     16.76 o 
   7   5  26      722.15      758.08     64.76 o 
   8   5  26       62.82       68.40     30.70 o 
   9   5  26      380.46      360.92     54.34 o 
  10   5  26       12.74        8.32     37.56 o 
  11   5  26      339.19      470.38    114.52 o 
 -11   6  26       53.79       42.34     44.98 o 
 -10   6  26      223.25      206.34     54.36 o 
  -9   6  26       22.40       70.78     31.90 o 
  -8   6  26      761.49      845.83     97.24 o 
  -7   6  26       31.60      115.79     35.04 o 
  -6   6  26      297.06      257.33     39.57 o 
  -5   6  26        5.12       12.10     19.64 o 
  -4   6  26        0.06       17.42     18.08 o 
  -3   6  26        5.37       39.39     16.82 o 
  -2   6  26      343.98      323.44     35.91 o 
  -1   6  26       48.18       63.54     19.91 o 
   0   6  26      633.89      678.70     45.84 o 
   1   6  26      272.80      291.35     30.38 o 
   2   6  26       39.00       32.81      9.75 o 
   3   6  26       46.58       16.28     15.84 o 
   4   6  26        8.32       31.28     28.31 o 
   5   6  26        2.39       26.59     19.84 o 
   6   6  26      452.67      433.52     49.06 o 
   7   6  26      103.09       84.15     30.00 o 
   8   6  26      162.11      146.21     35.34 o 
   9   6  26        2.86       32.25     37.64 o 
  10   6  26        6.44        5.01     19.44 o 
  -9   7  26      662.88      752.85     97.19 o 
  -8   7  26       90.97       65.77     31.35 o 
  -7   7  26       40.53       -6.02     16.33 o 
  -6   7  26      133.69      131.07     28.42 o 
  -5   7  26       34.29       32.47     15.51 o 
  -4   7  26        3.34       25.92     18.34 o 
  -3   7  26        1.03        1.51     13.84 o 
  -2   7  26       86.41       76.32     18.75 o 
  -1   7  26        3.64       37.90     21.64 o 
   0   7  26       71.90       68.94     17.14 o 
   1   7  26     1263.24     1209.95     63.29 o 
   2   7  26       43.21       27.92     16.81 o 
   3   7  26       46.61       17.84     18.44 o 
   4   7  26      379.72      337.32     38.24 o 
   5   7  26       50.94       37.42     24.01 o 
   6   7  26       13.08       57.57     26.74 o 
   7   7  26       18.54      -37.32     48.30 o 
   8   7  26       71.95       39.97     21.25 o 
  -7   8  26        0.62       -3.16     20.13 o 
  -6   8  26       63.03       82.16     23.85 o 
  -5   8  26        0.00        2.85     26.70 o 
  -4   8  26       49.40       14.08     17.15 o 
  -3   8  26       28.67       38.18     16.74 o 
  -2   8  26      231.27      224.42     33.46 o 
  -1   8  26      126.90      118.93     25.92 o 
   0   8  26     1107.18     1082.61     63.17 o 
   1   8  26       87.49       59.06     24.72 o 
   2   8  26       14.49       -6.80     19.74 o 
   3   8  26        0.13      -15.32     15.32 o 
   4   8  26        1.06       -0.82     22.55 o 
   5   8  26       22.79       18.51     20.33 o 
   6   8  26       18.11       -6.19     31.43 o 
  -4   9  26       12.78        5.89     18.72 o 
  -3   9  26      100.59       80.85     36.41 o 
  -2   9  26      116.45      148.35     32.34 o 
  -1   9  26      155.72      132.39     32.97 o 
   0   9  26        0.04       15.83     24.20 o 
   1   9  26       74.78      100.89     29.38 o 
   2   9  26        8.46        5.09     20.49 o 
   3   9  26       63.21       37.90     20.27 o 
 -13   0  27       61.00      105.31     41.30 o 
 -11   0  27      156.59      172.59     47.63 o 
  -9   0  27      152.57      124.75     73.92 o 
  -7   0  27     1677.25     1802.61    129.09 o 
  -5   0  27      495.49      522.74    124.53 o 
  -3   0  27      414.15      366.77     91.64 o 
  -1   0  27       46.89       67.52     45.17 o 
   1   0  27        0.59       -4.64     18.43 o 
   3   0  27      778.30      266.97    269.05 o 
   5   0  27      227.11      112.08    107.23 o 
   7   0  27      661.06      727.84     46.39 o 
   9   0  27       35.91       48.04     26.47 o 
  11   0  27     1263.64     1441.69    143.16 o
[truncated: 71,752 more chars]
